# Supplementary material for: Effects of Sub-Minimum Inhibitory Concentrations of Imipenem and Colistin on Expression of Biofilm-Specific Antibiotic Resistance and Virulence Genes in Acinetobacter baumannii Sequence Type 1894
Source: Int J Mol Sci. 2022 Oct 21;23(20):12705. doi: 10.3390/ijms232012705 (PMC9603859; doi:10.3390/ijms232012705)
Supplement: Supplementary file 1 [file ijms-23-12705-s001.zip]

Archive with 1 entries (1 files):
- ijms-1948858-supplementary.xlsx
