# Supplementary material for: Effects of Sub-Minimum Inhibitory Concentrations of Imipenem and Colistin on Expression of Biofilm-Specific Antibiotic Resistance and Virulence Genes in Acinetobacter baumannii Sequence Type 1894
Source: Int J Mol Sci. 2022 Oct 21;23(20):12705. doi: 10.3390/ijms232012705 (PMC9603859; doi:10.3390/ijms232012705)
Supplement: Supplementary file 1 [file ijms-23-12705-s001.zip › ijms-1948858-supplementary.xlsx]

## Sheet: RNA seq data DEG
							Expression (Log2 (fold change), qvalue < 0.005
Gene_id	KEGG_ID	KEGG AnnotInfo	Strand	start	end	length	Untreated biofilm relative to untreated planktonic cells	Imipenem-treated biofilm relative to untreated biofilm	Colistin-treated biofilm relative to untreated biofilm
E5A72_RS02420	--	--	-	520466	520688	223	-1.4098
E5A72_RS02440	--	--	-	523361	523564	204	-3.8362
E5A72_RS07460	--	--	+	1554045	1554257	213	-1.0168	-1.2764
E5A72_RS07630	--	--	-	1589603	1589827	225	-2.2513
E5A72_RS08050	--	--	-	1678003	1678314	312	-2.6049
E5A72_RS09170	--	--	-	1897132	1897338	207	-3.7762		1.4307
E5A72_RS10350	--	--	-	2152055	2152311	257	-2.372
E5A72_RS11010	--	--	+	2289420	2289631	212	-2.2459
E5A72_RS11330	--	--	-	2362144	2362352	209	-1.718
E5A72_RS12240	--	--	-	2549754	2549951	198	-4.5432
E5A72_RS12450	--	--	+	2597592	2597787	196	-2.5408
E5A72_RS13710	--	--	+	2862743	2862925	183	-2.4318		1.4896
E5A72_RS13790	--	--	-	2872167	2872418	252	-6.3912
E5A72_RS14305	--	--	+	2982621	2982897	277	-4.4437
E5A72_RS16900	--	--	-	3513072	3513251	180	1.0442
E5A72_RS16905	--	--	+	3513201	3513437	237	-3.051		2.1063
E5A72_RS18760	--	--	+	3881297	3881490	194	-4.7818		2.8681
E5A72_RS18895	--	--	-	3915220	3915456	237	-2.3615		1.4896
E5A72_RS11130	acb:A1S_0749	two-component system K07639,protein BfmS;	+	2321980	2323584	1605	1.4612
E5A72_RS05440	acb:A1S_3238	1-(5-phosphoribosyl)-5-[(5-phosphoribosylamino)methylideneamino] imidazole-4-carboxamide isomerase (EC:5.3.1.16)	+	1146091	1146822	732	1.8528
E5A72_RS17720	acb:A1S_1971	1-deoxy-D-xylulose 5-phosphate reductoisomerase	-	3683183	3684379	1197	2.2413
E5A72_RS04755	acb:A1S_3106	1-deoxy-D-xylulose-5-phosphate synthase	-	999785	1001689	1905	2.5068
E5A72_RS12780	acb:A1S_1070	24-dienoyl-CoA reductase	+	2668016	2670046	2031	2.6549		-2.0247
E5A72_RS00330	acb:A1S_2248	2-keto-D-gluconate reductase	-	53754	54719	966	1.0554
E5A72_RS11520	acb:A1S_0823	34 dihydroxy-2-butanone-4-phosphate synthase	-	2402663	2403322	660	2.9187		-1.2917
Novel00510	acb:A1S_0823	34 dihydroxy-2-butanone-4-phosphate synthase	-	2402715	2403542	828	2.7322		-1.1984
E5A72_RS17935	acb:A1S_2009	3-dehydroquinate dehydratase	+	3724663	3725118	456	1.4693
E5A72_RS17230	acb:A1S_1882	3-dehydroshikimate dehydratase	-	3583989	3585440	1452	-3.2227
E5A72_RS13855	acb:A1S_1237	3-deoxy-D-manno-octulosonate 8-phosphate phosphatase	+	2882447	2882986	540	1.3623
E5A72_RS15570	acb:A1S_1557	3-deoxy-manno-octulosonate cytidylyltransferase	+	3243659	3244420	762	1.011
E5A72_RS13990	acb:A1S_1261	3-hydroxyacyl-CoA dehydrogenase	+	2909895	2910845	951	-2.5932		1.0852
E5A72_RS10485	acb:A1S_0572	3-hydroxyisobutyrate dehydrogenase	-	2181806	2182672	867	1.5834
E5A72_RS13030	acb:A1S_1112	3-hydroxyphenylpropionic transporter MhpT	+	2734692	2735924	1233	-3.993
E5A72_RS10545	acb:A1S_0585	3-methyl-2-oxobutanoate hydroxymethyltransferase	+	2196268	2197077	810	1.7531		-1.012
E5A72_RS07800	acb:A1S_3435	3-methyladenine DNA glycosylase	-	1626684	1627244	561	1.0685
E5A72_RS14570	acb:A1S_1374	3-methylglutaconyl-CoA hydratase	-	3042769	3043572	804	-1.096
E5A72_RS13635	acb:A1S_1208	3-oxoacyl-ACP synthase	+	2846550	2847656	1107	2.4849
E5A72_RS17070	acb:A1S_1893	3-oxoadipate CoA-transferase subunit B	+	3547360	3548010	651	-1.688
E5A72_RS00465	acb:A1S_2273	3'-terminal phosphate cyclase	+	77391	78437	1047	-1.1402
E5A72_RS01760	acb:A1S_2530	4-amino-4-deoxychorismate lyase	-	373957	374769	813	-1.3312
E5A72_RS14495	acb:A1S_1356	4-hydroxybenzoate 3-monooxygenase	+	3020709	3021923	1215	-3.4611		1.9751
E5A72_RS07895	acb:A1S_3418	4-hydroxyphenylpyruvate dioxygenase	+	1642516	1643571	1056	-3.4389
Novel00899	acb:A1S_3418	4-hydroxyphenylpyruvate dioxygenase	+	1642408	1643510	1103	1.9402		1.0653
E5A72_RS04180	acb:A1S_2999	4-hydroxythreonine-4-phosphate dehydrogenase	-	898762	899745	984	1.2399
E5A72_RS00795	acb:A1S_2335	510-methylenetetrahydrofolate reductase	+	148487	149323	837	2.7143
E5A72_RS18595	acb:A1S_2096	5-carboxymethyl-2-hydroxymuconate delta isomerase	-	3847211	3847576	366	-1.0993
E5A72_RS11055	acb:A1S_0737	5-methyltetrahydropteroyltriglutamate/homocysteine S-methyltransferase	+	2299208	2300251	1044	3.5384
E5A72_RS16750	acb:A1S_1790	6-phosphogluconate dehydrogenase	-	3484209	3485081	873	-2.3005
E5A72_RS14960	acb:A1S_1444	ABC taurine transporter permease subunit	+	3118972	3119841	870	2.4708	-1.4663	-2.3635
E5A72_RS00605	acb:A1S_2299	ABC transporter	-	107711	108487	777	-1.4389
E5A72_RS00985	acb:A1S_2375	ABC transporter	-	195250	196845	1596	-1.4121
E5A72_RS00990	acb:A1S_2378	ABC transporter	-	196842	198425	1584	-1.3954
E5A72_RS14135	acb:A1S_1285	ABC transporter	-	2942252	2943133	882	-2.6862
E5A72_RS05340	acb:A1S_3221	ABC transporter ATP-binding protein	-	1125717	1127378	1662	-3.4437
E5A72_RS12735	acb:A1S_1613	ABC transporter ATP-binding protein	+	2657269	2658858	1590	-1.6161
E5A72_RS16335	acb:A1S_1722	ABC transporter ATP-binding protein	+	3398768	3399607	840	-1.5054	-1.639
Novel00320	acb:A1S_3221	ABC transporter ATP-binding protein	-	1125741	1127402	1662	-4.4437
E5A72_RS16500	acb:A1S_1749	ABC transporter-like protein	+	3432787	3435048	2262	-1.49
E5A72_RS15740	acb:A1S_1611	ABC-type dipeptide/oligopeptide/nickel transport systems permease components	+	3277510	3278448	939	-1.2824
E5A72_RS15745	acb:A1S_1612	ABC-type dipeptide/oligopeptide/nickel transport systems permease components	+	3278456	3279598	1143	-1.1517
E5A72_RS14510	acb:A1S_1359	ABC-type Fe3+ transport system	+	3025424	3026461	1038	-4.9058	1.7825	2.6702
E5A72_RS07295	acb:A1S_0029	ABC-type nitrate/sulfonate/bicarbonate transport systems	+	1521249	1522232	984	2.2587	-1.5784	-1.6349
E5A72_RS14130	acb:A1S_1284	ABC-type nitrate/sulfonate/bicarbonate transport systems	+	2941178	2942200	1023	-2.9246
Novel00476	acb:A1S_0482	acetate kinase	-	2086985	2087345	361	-4.4437
E5A72_RS16400	acb:A1S_1732	acetoacetyl-CoA transferase subunit alpha	-	3413585	3414289	705	-1.5408		2.1677
E5A72_RS16245	acb:A1S_1704	acetoin dehydrogenase	+	3380107	3380892	786	-1.7357
Novel00995	acb:A1S_0543	acetolactate synthase 3 catalytic subunit (EC:2.2.1.6)	+	2146023	2147241	1219	2.3534
E5A72_RS03475	acb:A1S_2857	acetyl transferase	-	751569	751988	420	-1.4891
E5A72_RS03410	acb:A1S_2842	acetyl-CoA acetyltransferase	+	735893	737068	1176	1.0489
E5A72_RS16385	acb:A1S_1729	acetyl-CoA acetyltransferase	-	3410178	3411350	1173	1.4268
E5A72_RS04225	acb:A1S_3008	acetyl-CoA carboxylase	-	906789	908402	1614	-1.4664
E5A72_RS05835	acb:A1S_3309	acetyl-CoA synthetase	-	1219741	1221690	1950	-4.4437
Novel00338	acb:A1S_3309	acetyl-CoA synthetase	-	1220597	1221743	1147	-2.9393
E5A72_RS18850	acb:A1S_2148	acetyl-CoA synthetase/AMP-(fatty) acid ligase	-	3905650	3907293	1644	-1.8732
E5A72_RS06535	acb:A1S_0176	acetyltransferase	-	1359192	1359734	543	-1.9243
E5A72_RS17640	acb:A1S_1959	acetyltransferase	+	3670311	3670847	537	-1.378
E5A72_RS18485	acb:A1S_2078	acetyltransferase; K03824 putative acetyltransferase [EC:2.3.1.-]	+	3823414	3823920	507	-1.8739		1.1932
E5A72_RS16630	acb:A1S_1767	acid phosphatase	-	3457501	3458472	972	-2.9762		1.6271
E5A72_RS00970	acb:A1S_2372	acinetobactin biosynthesis protein	-	192383	193552	1170	-2.1498	-1.5395
E5A72_RS00975	acb:A1S_2373	acinetobactin biosynthesis protein	-	193677	194432	756	-6.1366		2.7527
E5A72_RS00980	acb:A1S_2374	acinetobactin biosynthesis protein	-	194443	195177	735	-1.6007
E5A72_RS01005	acb:A1S_2380	acinetobactin biosynthesis protein	-	199967	200836	870	-2.2798
E5A72_RS01015	acb:A1S_2383	acinetobactin biosynthesis protein	+	202644	205586	2943	-1.486
E5A72_RS01050	acb:A1S_2390	acinetobactin biosynthesis protein	+	213689	215716	2028	-1.7003	-1.4723
E5A72_RS01055	acb:A1S_2391	acinetobactin biosynthesis protein	-	215787	217634	1848	-3.1434
E5A72_RS01060	acb:A1S_2392	acinetobactin utilization protein	+	218027	218887	861	-1.0168	-1.1609
E5A72_RS07045	acb:A1S_0076	aconitate hydratase	-	1465658	1468264	2607	1.6074
Novel00654	acb:A1S_2126	aconitate hydratase 2	-	3878600	3881285	2686	-1.2513
E5A72_RS14485	acb:A1S_1354	ACP phosphodiesterase	+	3019100	3019696	597	-2.2446
E5A72_RS14585	acb:A1S_1377	acrR family transcriptional regulator	+	3046549	3047142	594	-3.6363
Novel00335	acb:A1S_3300	actP; acetate permease	-	1208679	1210766	2088	-4.0957
E5A72_RS06845	acb:A1S_0114	acyl carrier protein	-	1421066	1421326	261	-3.9582
E5A72_RS05365	acb:A1S_3224	acyl coenzyme A reductase	+	1131354	1132244	891	1.9899		-1.0479
E5A72_RS00775	acb:A1S_2331	acyl-CoA dehydrogenase	+	143284	145749	2466	-3.4437
E5A72_RS04220	acb:A1S_3007	acyl-CoA dehydrogenase	-	905589	906746	1158	-2.1228
E5A72_RS06850	acb:A1S_0113	acyl-CoA dehydrogenase	-	1421323	1423098	1776	-1.785
E5A72_RS09585	acb:A1S_0394	acyl-CoA dehydrogenase	+	1988456	1989706	1251	-2.0813
E5A72_RS13010	acb:A1S_1108	acyl-CoA dehydrogenase	-	2728934	2730073	1140	-4.6049
E5A72_RS15180	acb:A1S_1487	Acyl-CoA dehydrogenase	-	3166051	3167274	1224	1.6315	-1.7618	-1.6548
E5A72_RS15885	acb:A1S_1642	acyl-CoA dehydrogenase	-	3306063	3307268	1206	1.2339
E5A72_RS15890	acb:A1S_1643	acyl-CoA dehydrogenase	-	3307290	3308582	1293	1.8197
E5A72_RS16925	acb:A1S_1817	acyl-CoA dehydrogenase	-	3517959	3519782	1824	-1.4167
Novel00765	acb:A1S_2886	acyl-CoA dehydrogenase	+	781723	783519	1797	-3.9582		4.8428
Novel00800	acb:A1S_3111	acyl-CoA dehydrogenase	+	1007213	1009079	1867	-1.4033
E5A72_RS17185	acb:A1S_1873	acyl-CoA dehydrogenase; K00257	-	3573961	3575205	1245	-1.9073
E5A72_RS06440	acb:A1S_1815	acyl-CoA synthetase	-	1336824	1338503	1680	1.833
E5A72_RS16915	acb:A1S_1815	acyl-CoA synthetase	-	3514650	3516290	1641	-2.1088
E5A72_RS10570	acb:A1S_0591	acyl-CoA synthetase	-	2199668	2201296	1629	-1.1184
E5A72_RS06855	acb:A1S_0112	acyl-CoA synthetase/AMP-acid ligases II	-	1423149	1425038	1890	-1.1843
E5A72_RS12070	acb:A1S_0933	acyl-CoA thioester hydrolase	+	2515889	2516404	516	-1.6138	1.4081
E5A72_RS04670	acb:A1S_3090	acyl-CoA thioesterase II	-	982352	983224	873	2.1077
E5A72_RS09190	acb:A1S_0311	acyl-CoA thioesterase II	+	1900993	1901787	795	1.6159
E5A72_RS07935	acb:A1S_3410	acyltransferase	-	1651244	1652356	1113	-1.8839
E5A72_RS13895	acb:A1S_1245	acyltransferase	+	2890601	2891212	612	-1.269
E5A72_RS15230	acb:A1S_1497	acyltransferase	-	3176562	3177107	546	1.4063
E5A72_RS13525	acb:A1S_1184	acyltransferase (PhnO)	+	2819995	2820420	426	-2.2227		1.8876
E5A72_RS10955	acb:A1S_0718	adenosine deaminase	-	2275494	2276489	996	-1.9045
E5A72_RS13145	acb:A1S_1137	adenosine deaminase	+	2761369	2762367	999	1.6392
E5A72_RS08880	acb:A1S_0250	adenosine diphosphate sugar pyrophosphatase	-	1836782	1837408	627	1.2615
E5A72_RS12545	acb:A1S_1023	adenylate kinase	+	2614705	2615358	654	1.7843
E5A72_RS15815	acb:A1S_1625	adenylate or guanylate cyclase	+	3292814	3294283	1470	1.0421
E5A72_RS01290	acb:A1S_2441	adenylosuccinate lyase	+	268266	269654	1389	2.8615		-1.3769
E5A72_RS06760	acb:A1S_0131	adenylyltransferase	-	1400765	1401553	789	-1.4554
E5A72_RS16515	acb:A1S_1753	AdeR; K18144 two-component system	+	3439639	3440382	744	-1.1156
E5A72_RS16520	acb:A1S_1754	AdeS; K18143 two-component system, OmpR family	+	3440414	3441499	1086	-1.294
E5A72_RS19165	acb:A1S_2211	ADP-ribose pyrophosphatase	+	3971772	3972392	621	-3.0355
E5A72_RS12085	acb:A1S_0935	aerobic C4-dicarboxylate transport protein	-	2518250	2519512	1263	-3.091		1.1152
E5A72_RS18995	acb:A1S_2176	alanine racemase 1	+	3936548	3937618	1071	1.0801
E5A72_RS06930	acb:A1S_0096	alanine racemase 2 PLP-binding, catabolic	-	1441740	1442843	1104	1.9792
E5A72_RS13480	acb:A1S_1176	alaS; alanyl-tRNA synthetase	-	2808970	2811606	2637	2.7214		-1.2222
E5A72_RS02780	acb:A1S_2702	alcohol dehydrogenase	+	603991	605175	1185	1.7666
Novel01202	acb:A1S_2098	alcohol dehydrogenase	+	3849513	3850976	1464	-5.3912
E5A72_RS12190	acb:A1S_0957	aldehyde dehydrogenase	+	2536789	2538255	1467	-1.6472
E5A72_RS16780	acb:A1S_1835	aldehyde dehydrogenase	+	3491788	3493365	1578	-5.0957
E5A72_RS17015	acb:A1S_1835	aldehyde dehydrogenase	-	3535472	3537046	1575	-6.7024
Novel01203	acb:A1S_2102	aldehyde dehydrogenase 1	+	3853165	3854784	1620	-4.8062
E5A72_RS08925	acb:A1S_0260	alginate biosynthesis protein	+	1846566	1847705	1140	-2.9464
E5A72_RS08930	acb:A1S_0261	alginate biosynthesis regulatory protein	+	1847766	1848506	741	4.582
E5A72_RS05745	acb:A1S_3291	alginate biosynthetic membrane	-	1196466	1196807	342	-2.2398
E5A72_RS07255	acb:A1S_0037	alkali-inducible disulfide interchange protein	-	1514208	1514825	618	-3.8147
E5A72_RS09950	acb:A1S_0463	alkaline phosphatase	-	2063031	2065211	2181	-1.523
E5A72_RS07290	acb:A1S_0030	alkanesulfonate transport protein	+	1520209	1521177	969	1.1939	-1.1346
E5A72_RS13605	acb:A1S_1200	alkyl hydroperoxide reductase subunit F	-	2838540	2840105	1566	-3.6363
E5A72_RS15035	acb:A1S_1200	alkyl hydroperoxide reductase subunit F	+	3132787	3134352	1566	-5.7238
E5A72_RS06080	acb:A1S_3357	allantoicase	+	1273772	1274782	1011	-1.5032
E5A72_RS14095	acb:A1S_1277	allophanate hydrolase subunit 2	+	2931164	2934769	3606	-1.5292
E5A72_RS00490	acb:A1S_2278	alpha/beta family hydrolase	+	84265	85209	945	-2.1214
E5A72_RS16540	acb:A1S_1757	Alpha/beta hydrolase; K06889	+	3444458	3445372	915	-2.7669
E5A72_RS03145	acb:A1S_2792	alpha-beta hydrolase family esterase	-	681337	682308	972	1.2754
E5A72_RS14125	acb:A1S_1283	amidase	+	2939370	2941181	1812	-3.2513
E5A72_RS11025	acb:A1S_0731	amidohydrolase	+	2292321	2293688	1368	-1.0126
E5A72_RS00345	acb:A1S_2251	amidophosphoribosyltransferase	-	57450	58991	1542	4.1785		-1.6489
E5A72_RS00610	acb:A1S_2300	amino acid ABC transporter permease	-	108497	109210	714	-1.6592
E5A72_RS00615	acb:A1S_2301	amino acid ABC transporter permease	-	109207	109896	690	-1.4117
E5A72_RS07960	acb:A1S_3404	amino acid APC transporter	+	1657652	1659064	1413	1.8462
E5A72_RS15095	acb:A1S_1472	amino acid efflux protein putative threonine efflux protein	+	3150020	3150652	633	-1.6902
E5A72_RS14755	acb:A1S_1402	amino acid efflux transmembrane protein	+	3079202	3079840	639	-2.6174
E5A72_RS17625	acb:A1S_1956	amino acid permease	-	3666971	3668377	1407	-1.7145
E5A72_RS12885	acb:A1S_1085	amino acid transporter	-	2700549	2701880	1332	-2.9531
E5A72_RS02260	acb:A1S_2630	amino acid transporter LysE	+	488311	488934	624	-1.028
E5A72_RS05500	acb:A1S_3251	amino acid transporter LysE	-	1154758	1155345	588	-1.8627
E5A72_RS13765	acb:A1S_1227	amino acid transporter LysE	-	2868865	2869482	618	-1.3952		1.1876
E5A72_RS14540	acb:A1S_1366	amino acid transporter LysE	-	3032940	3033566	627	-2.6862
E5A72_RS02055	acb:A1S_2589	aminoacylase-2/carboxypeptidase-Z family hydrolase	+	442465	443799	1335	-2.0103
E5A72_RS00895	acb:A1S_2356	aminopeptidase N	-	170761	173532	2772	-1.4289
E5A72_RS12635	acb:A1S_1039	aminopeptidase P	+	2635336	2636658	1323	1.3172
E5A72_RS08125	acb:A1S_3370	aminotransferase	-	1692573	1693727	1155	1.338
E5A72_RS15075	acb:A1S_1468	aminotransferase AlaT	-	3146538	3147968	1431	1.9638
E5A72_RS02925	acb:A1S_2748	ammonium transporter	+	634124	635311	1188	-1.5001
E5A72_RS00940	acb:A1S_2367	ampC; beta-lactamase	+	185048	186199	1152	-1.8362	2.92
E5A72_RS14260	acb:A1S_1314	ankyrin repeat-containing protein	+	2975012	2975659	648	-2.3544
E5A72_RS07620	acb:A1S_0013	anmK; anhydro-N-acetylmuramic acid kinase	-	1587023	1588150	1128	1.0839
E5A72_RS16485	acb:A1S_1747	anthranilate dioxygenase reductase	-	3431041	3431409	369	-1.1611
E5A72_RS00890	acb:A1S_2355	anthranilate synthase component II	+	170080	170664	585	1.8861
E5A72_RS15350	acb:A1S_1516	antibiotic resistance	+	3198742	3199287	546	-1.0592
E5A72_RS03505	acb:A1S_2863	antioxidant protein	+	759197	759838	642	-1.7818
E5A72_RS09490	acb:A1S_0373	apolipoprotein N-acyltransferase copper homeostasis protein	-	1971204	1972763	1560	1.0285
E5A72_RS00200	acb: A1S_2223	AraC family transcriptional regulator	+	32153	32989	837	-1.5205
E5A72_RS03015	acb:A1S_2767	AraC family transcriptional regulator	-	653107	654000	894	-1.6789		1.0387
E5A72_RS03035	acb:A1S_2771	AraC family transcriptional regulator	-	657277	658311	1035	-1.7567
E5A72_RS04380	acb:A1S_3039	AraC family transcriptional regulator	+	938555	939349	795	-1.1016
E5A72_RS05485	acb:A1S_3247	AraC family transcriptional regulator	+	1152465	1153469	1005	-2.601
E5A72_RS06625	acb:A1S_0160	AraC family transcriptional regulator	+	1377574	1378338	765	-1.5219
E5A72_RS09740	acb:A1S_0422	AraC family transcriptional regulator	+	2021290	2022300	1011	1.0508
E5A72_RS12220	acb:A1S_0963	AraC family transcriptional regulator	-	2544832	2545620	789	-1.7128
E5A72_RS13085	acb:A1S_1124	AraC family transcriptional regulator	+	2747726	2748739	1014	-1.6802
E5A72_RS15445	acb:A1S_1533	AraC family transcriptional regulator	-	3218329	3219354	1026	1.5906
E5A72_RS16535	acb:A1S_1756	AraC family transcriptional regulator	-	3443241	3444266	1026	-2.0081
Novel00760	acb:A1S_2851	AraC family transcriptional regulator	+	745628	745892	265	-1.314
E5A72_RS17380	acb:A1S_1913	argC; N-acetyl-gamma-glutamyl-phosphate reductase	-	3614223	3615278	1056	1.4304
E5A72_RS04890	acb:A1S_3131	arginine succinyltransferase	-	1031067	1032098	1032	2.1404
E5A72_RS12920	acb:A1S_1093	arginine/ornithine N-succinyltransferase subunit beta	+	2707964	2709058	1095	-3.8093
E5A72_RS06725	--	arginine--tRNA ligase	+	1394750	1396540	1791	2.5498
E5A72_RS08920	acb:A1S_0259	argininosuccinate lyase	-	1845142	1846575	1434	1.9144
E5A72_RS10925	acb:A1S_0712	argJ; bifunctional ornithine acetyltransferase	+	2272365	2273585	1221	1.6062
E5A72_RS05170	acb:A1S_3187	aroB; 3-dehydroquinate synthase	-	1090482	1091564	1083	1.2713
E5A72_RS17235	acb:A1S_1883	aroD; 3-dehydroquinate dehydratase	-	3585460	3586287	828	-1.8887
Novel00863	acb:A1S_0071	aromatic amino acid aminotransferase	+	1471731	1473004	1274	-1.2513
E5A72_RS02995	acb:A1S_1083	aromatic amino acid APC transporter	+	649466	650821	1356	2.4161
E5A72_RS12875	acb:A1S_1083	aromatic amino acid APC transporter	-	2697581	2698939	1359	-1.204
E5A72_RS05865	acb:A1S_3315	ArsR family transcriptional regulator	-	1226885	1227187	303	1.5874
E5A72_RS15475	acb:A1S_1539	ArsR family transcriptional regulator	-	3224976	3225284	309	1.4557
E5A72_RS14725	acb:A1S_1397	ArtM protein	+	3074689	3075354	666	-1.7554
E5A72_RS12910	acb:A1S_1090	AsnC family transcriptional regulator	-	2706174	2706596	423	-1.3803		1.0897
E5A72_RS16360	acb:A1S_1726	aspA; aspartate ammonia-lyase	-	3404979	3406397	1419	2.0894
E5A72_RS11535	acb:A1S_0825	aspartate 1-decarboxylase	-	2406137	2406517	381	-4.0957
E5A72_RS19115	acb:A1S_2202	aspartate racemase; K01779 aspartate racemase	-	3962386	3963114	729	-2.7457	1.4081
E5A72_RS03095	acb:A1S_2782	aspartyl/glutamyl-tRNA(Asn/Gln) amidotransferase subunit C	+	669428	669742	315	1.6009
E5A72_RS03655	acb:A1S_2894	aspS; aspartyl-tRNA synthetase (EC:6.1.1.12)	+	792010	793788	1779	4.5186		-1.2424
Novel01107	acb:A1S_1178	ATP phosphoribosyltransferase regulatory subunit	+	2813125	2813856	732	-1.7818
E5A72_RS01785	acb:A1S_2536	ATPase	+	378486	379547	1062	2.4782	-1.1416	-1.9789
E5A72_RS15680	acb:A1S_1579	ATPase	+	3261445	3262587	1143	2.5304
E5A72_RS16180	acb:A1S_1690	ATPase	+	3364399	3365250	852	4.651
E5A72_RS11820	acb:A1S_0885	ATP-dependent DNA helicase	+	2459386	2461425	2040	1.2165		-1.121
E5A72_RS13630	acb:A1S_1206	ATP-dependent helicase	+	2842598	2846455	3858	1.2937
E5A72_RS01395	acb:A1S_2462	ATP-dependent helicase HepA	-	295021	297858	2838	2.6602
Novel00285	acb:A1S_3104	ATP-dependent RNA helicase	-	996599	998674	2076	2.9202
E5A72_RS00390	acb:A1S_2260	ATP-dependent RNA helicase RhlB	-	65163	66332	1170	-2.0042
E5A72_RS10795	acb:A1S_0686	ATP-phosphoribosyltransferase	+	2245684	2246367	684	2.4234
E5A72_RS12430	acb:A1S_1001	ATP-sulfurylase subunit 1	+	2592902	2594515	1614	2.8561
E5A72_RS00715	--	AzlD domain-containing protein	-	130258	130575	318	-5.1599		3.8428
E5A72_RS01020	acb:A1S_2384	BasC; K03897 lysine N6-hydroxylase	+	205634	206944	1311	-1.6916
E5A72_RS01035	acb:A1S_2387	BauE; K02013 iron complex transport system ATP-binding protein	-	210402	211172	771	-3.5668		1.3052
E5A72_RS01850	--	Bcr/CflA family drug resistance efflux transporter	-	388640	388795	156	-1.7188
E5A72_RS13655	acb:A1S_1212	benD; 1,6-dihydroxycyclohexa-2,4-diene-1-carboxylate dehydrogenase	-	2852142	2852927	786	-2.3593
E5A72_RS13670	acb:A1S_1215	benzoate 12 dioxygenase subunit alpha	-	2854533	2855915	1383	-1.6755		1.6961
E5A72_RS13660	acb:A1S_1213	benzoate 12-dioxygenase electron transfer component	-	2852949	2853965	1017	-3.5408		1.9226
E5A72_RS13665	acb:A1S_1214	benzoate 12-dioxygenase subunit beta	-	2854036	2854536	501	-3.8002		2.9047
E5A72_RS13640	acb:A1S_1209	benzoate transport porin (BenP)	-	2847757	2849019	1263	-3.6363
E5A72_RS17165	acb:A1S_1209	benzoate transport porin (BenP)	+	3570073	3571329	1257	-4.4437
E5A72_RS13650	acb:A1S_1211	benzoate transporter	-	2850891	2852084	1194	-2.7666
E5A72_RS09175	acb:A1S_0308	beta-hydroxylase	+	1897322	1898236	915	2.4365
E5A72_RS12045	acb:A1S_0927	betaine aldehyde dehydrogenase	-	2508841	2510313	1473	1.4585		-1.0716
E5A72_RS16265	acb:A1S_1708	beta-lactamase-like protein	+	3384473	3385168	696	-1.4153		-2.0953
E5A72_RS14370	acb:A1S_1335	bifunctional aldehyde dehydrogenase/enoyl-CoA hydratase	-	2997130	2999232	2103	1.0995
E5A72_RS00480	acb:A1S_2276	bifunctional cyclohexadienyl dehydrogenase	-	80615	82885	2271	1.9704
E5A72_RS07335	--	bifunctional riboflavin kinase/FAD synthetase	+	1527946	1528947	1002	1.9578
E5A72_RS14140	acb:A1S_1286	binding-protein dependent transport system inner membrane protein	-	2943133	2944077	945	-1.6663
E5A72_RS09900	acb:A1S_0454	biopolymer transport protein	+	2054273	2054677	405	-1.4964
E5A72_RS15555	acb:A1S_1554	biopolymer transport protein ExbD/TolR	+	3240484	3240912	429	1.496
E5A72_RS15695	acb:A1S_1603	biopolymer transport protein ExbD/TolR	-	3265741	3266154	414	-3.1829
E5A72_RS15700	acb:A1S_1604	biopolymer transport protein ExbD/TolR	-	3266174	3266596	423	-2.3037
E5A72_RS15705	acb:A1S_1605	biopolymer transport proteins	-	3266612	3267493	882	-1.9579
E5A72_RS17945	acb:A1S_2011	biotin carboxylase (A subunit of acetyl-CoA carboxylase)	+	3725572	3726942	1371	1.64
E5A72_RS15325	acb:A1S_1511	biotin synthase	-	3193706	3194695	990	1.4041
E5A72_RS17540	acb:A1S_1941	branched chain amino acid transporter	+	3645118	3646419	1302	2.4054
E5A72_RS02435	acb:A1S_2656	C32 tRNA thiolase	-	522378	523283	906	2.2385
E5A72_RS00500	acb:A1S_2280	C4-dicarboxylate transporter DctA	-	86562	87920	1359	1.4792
Novel00729	acb:A1S_2687	carbamoyl-phosphate synthase large subunit	+	554945	559698	4754	-3.4033
Novel00541	acb:A1S_1141	carbon storage regulator	-	2764280	2764664	385	4.141
E5A72_RS10730	acb:A1S_0619	carbon-nitrogen hydrolase	-	2232470	2233294	825	1.5227		-1.9103
E5A72_RS10095	acb:A1S_0493	carboxy-terminal protease	+	2099838	2102021	2184	1.4739
E5A72_RS14655	acb:A1S_1386	catalase; K03781 catalase [EC:1.11.1.6]	+	3059199	3061343	2145	-4.8062		4.3282
E5A72_RS14470	acb:A1S_1351	catalase-like protein	+	3016243	3017307	1065	-1.1192
E5A72_RS17055	acb:A1S_1844	CatC3; K03464 muconolactone D-isomerase	+	3545163	3545453	291	-1.9721
E5A72_RS00635	acb:A1S_2305	cation/multidrug efflux pump	+	113401	116580	3180	-1.7982
E5A72_RS00815	acb:A1S_2339	cca; multifunctional tRNA nucleotidyl transferase	+	155647	156885	1239	1.1113
E5A72_RS11800	acb:A1S_0881	cell division inhibitor	-	2455461	2456156	696	1.0382
E5A72_RS05960	acb:A1S_3333	cell division protein	-	1250059	1250913	855	1.5906
E5A72_RS11370	acb:A1S_1930	cell division protein	+	2372302	2373711	1410	2.1956
E5A72_RS17485	acb:A1S_1930	cell division protein	-	3636845	3637951	1107	1.8886
E5A72_RS11400	acb:A1S_0798	cell division protein	+	2380504	2381541	1038	1.2437
E5A72_RS11775	acb:A1S_0876	cell division protein (FstK)	+	2450088	2453120	3033	1.4127
E5A72_RS07745	acb:A1S_3443	chaperone protein DnaJ	+	1617394	1618506	1113	-4.5432
E5A72_RS03255	acb:A1S_2811	chemotactic signal transduction system component	-	698735	703255	4521	-1.6997
E5A72_RS01605	acb:A1S_2502	chloramphenicol-sensitive protein	-	344645	345589	945	-2.23
E5A72_RS12990	acb:A1S_1104	chlorogenate esterase	-	2724794	2726545	1752	-2.7208
E5A72_RS16200	acb:A1S_1694	chorismate synthase	+	3368949	3370040	1092	1.1575
E5A72_RS15030	acb:A1S_1457	chromate transport protein	+	3132088	3132609	522	-1.3037
E5A72_RS16305	acb:A1S_1716	chromate transporter	-	3392065	3393414	1350	-1.8789
E5A72_RS02130	acb:A1S_2603	chromosomal replication initiator DnaA-type	-	457379	458077	699	1.2488
E5A72_RS12670	acb:A1S_1047	chromosome replication initiation inhibitor protein	+	2641519	2642409	891	-1.8968	-1.0869
E5A72_RS14810	--	CidA/LrgA family protein	+	3089788	3090171	384	-3.0073	1.8391
E5A72_RS14640	acb:A1S_1384	CinA-like protein	-	3056941	3057420	480	-1.2777
E5A72_RS12445	acb:A1S_1004	citrate transporter	-	2595898	2597235	1338	1.3092
E5A72_RS10985	acb:A1S_0724	citrate utilization protein B	-	2283504	2284637	1134	-2.4842		1.5965
E5A72_RS14015	acb:A1S_1264	class A beta-lactamase	-	2913399	2914646	1248	-1.4192
E5A72_RS06405	acb:A1S_0204	class II aldolase/adducin domain-containing protein	+	1330403	1331179	777	-2.7094
E5A72_RS14530	acb:A1S_1364	class V aminotransferase	+	3030672	3031859	1188	-3.9558		1.8307
E5A72_RS17370	acb:A1S_1911	clpS; ATP-dependent Clp protease adaptor protein ClpS	-	3612966	3613379	414	2.8598
E5A72_RS12660	acb:A1S_1045	Co/Zn/Cd efflux system	+	2640110	2640751	642	-2.12
E5A72_RS16005	acb:A1S_1663	cobalamin-5-phosphate synthase CobS	+	3334134	3334877	744	-2.4033		1.0746
E5A72_RS05465	acb:A1S_3243	cold shock protein	-	1149212	1149841	630	-1.8603
E5A72_RS10905	acb:A1S_0708	copper resistance protein B	+	2269515	2270243	729	-1.2651
E5A72_RS04945	acb:A1S_3143	Cu/Zn superoxide dismutase; K04565 superoxide dismutase, Cu-Zn family [EC:1.15.1.1]	+	1043757	1044332	576	5.5905	4.98	4.32
Novel00451	acb:A1S_0364	curved DNA-binding protein	-	1960715	1961990	1276	-1.4506
E5A72_RS13515	acb:A1S_1182	cyclic AMP receptor protein	-	2818333	2819040	708	3.216	2.06	4.1804
E5A72_RS03430	acb:A1S_2846	CysI-like sulfite reductase protein	-	738595	740238	1644	2.8934
E5A72_RS13845	acb:A1S_1235	cysS; cysteinyl-tRNA synthetase	-	2879831	2881252	1422	2.0863
E5A72_RS04630	acb:A1S_3083	cystathionine beta-lyase PLP-dependent	+	974764	975954	1191	-1.0647
E5A72_RS10500	acb:A1S_0575	cysteine synthase B	+	2186548	2187462	915	2.1069
E5A72_RS01265	acb:A1S_2435	D-ala-D-ala-carboxypeptidase	+	263924	265072	1149	2.2539
E5A72_RS01500	acb:A1S_2479	D-ala-D-ala-carboxypeptidase penicillin-binding protein	+	320659	321978	1320	1.1789
E5A72_RS02280	acb:A1S_2633	D-alanine/D-serine/glycine transport protein	-	491510	492916	1407	1.3015
E5A72_RS08815	acb:A1S_0237	D-alanyl-D-alanine endopeptidase	+	1823149	1824195	1047	-5.4437
Novel00633	acb:A1S_1984	D-amino acid dehydrogenase small subunit	-	3696682	3697080	399	1.6332
E5A72_RS17790	acb:A1S_1984	D-amino acid dehydrogenase small subunit	-	3695611	3696855	1245	1.3075
E5A72_RS12825	acb:A1S_1075	D-amino-acid dehydrogenase	-	2685839	2687080	1242	1.5152
E5A72_RS15155	acb:A1S_1482	D-and L-methionine transport protein x	-	3161225	3161884	660	-3.3293	1.0455	2.0257
E5A72_RS02265	acb:A1S_2631	dapF; diaminopimelate epimerase	-	489021	489866	846	2.4559
E5A72_RS13850	acb:A1S_1236	D-arabinose 5-phosphate isomerase	+	2881466	2882443	978	1.6296
E5A72_RS11325	acb:A1S_0784	dcd; deoxycytidine triphosphate deaminase	+	2361485	2362054	570	3.7865		-1.1892
E5A72_RS05965	acb:A1S_3334	ddl; D-alanine--D-alanine ligase	-	1250916	1251842	927	2.2825
E5A72_RS06050	acb:A1S_3351	deacetylase; K16842 allantoinase	+	1268182	1269201	1020	-3.1388
E5A72_RS15450	acb:A1S_1534	dehydratase	-	3219463	3219903	441	2.2873
E5A72_RS18390	acb:A1S_2060	dehydratase	-	3801093	3801947	855	3.2217		-1.0583
E5A72_RS11930	acb:A1S_0906	delta-aminolevulinic acid dehydratase	-	2481744	2482757	1014	1.9187
E5A72_RS15940	acb:A1S_1654	demethylmenaquinone methyltransferase	+	3320957	3321574	618	-2.8679
E5A72_RS02040	acb:A1S_2586	deoxyguanosinetriphosphate triphosphohydrolase-like protein	+	439216	440556	1341	-2.3037
E5A72_RS15585	acb:A1S_1560	deoxyribonuclease	+	3245783	3246556	774	1.4273
E5A72_RS09265	acb:A1S_0326	dephosphocoenzyme A kinase	-	1915356	1915952	597	-1.0908
E5A72_RS11450	acb:A1S_0809	dethiobiotin synthetase x	+	2392584	2393240	657	-1.6436
E5A72_RS05535	--	DHCW motif cupin fold protein	-	1161133	1161474	342	-2.7658		1.0042
E5A72_RS02270	acb:A1S_2632	diaminopimelate decarboxylase	-	489872	491122	1251	2.9151
E5A72_RS16455	acb:A1S_1741	dienelactone hydrolase	+	3424586	3425836	1251	-3.6783		1.2381
E5A72_RS06025	acb:A1S_3345	diguanylate cyclase	+	1263121	1264314	1194	-1.3078
E5A72_RS11140	acb:A1S_0751	diguanylate cyclase	-	2324053	2325474	1422	-1.6119
E5A72_RS12765	acb:A1S_1067	diguanylate cyclase	+	2664570	2665832	1263	-1.7273
E5A72_RS11995	acb:A1S_0916	dihydrodipicolinate synthetase	-	2496482	2497426	945	-2.4771
E5A72_RS09915	acb:A1S_0457	dihydrofolate reductase	-	2056430	2056939	510	1.2389
E5A72_RS12760	acb:A1S_1066	dihydroorotase	-	2663386	2664420	1035	2.5592
E5A72_RS00355	acb:A1S_2253	dihydroorotate dehydrogenase 2	-	59611	60615	1005	3.5561		-1.0851
E5A72_RS07695	acb:A1S_3455	dihydroxy-acid dehydratase	+	1602099	1603928	1830	1.8513
E5A72_RS16775	acb:A1S_1795	dihydroxy-acid dehydratase	+	3489984	3491771	1788	-1.2124
E5A72_RS17030	acb:A1S_1839	dihydroxy-acid dehydratase	+	3539541	3541274	1734	-4.4033		1.3269
Novel00890	acb:A1S_3455	dihydroxy-acid dehydratase	+	1602066	1602627	562	-5.3367
E5A72_RS12155	acb:A1S_0949	dioxygenase	+	2530316	2531245	930	-1.738
E5A72_RS11680	acb:A1S_0855	dioxygenase subunit beta	+	2430303	2431259	957	-1.2582
E5A72_RS07770	acb:A1S_3439	dkgB; 2,5-diketo-D-gluconate reductase B	-	1621915	1622718	804	1.069
E5A72_RS07075	acb:A1S_0070	D-lactate dehydrogenase	-	1473057	1474787	1731	-1.422
E5A72_RS15165	acb:A1S_1484	D-methionine transport protein	-	3162947	3163780	834	-1.0121		-1.6624
E5A72_RS16285	acb:A1S_1712	DMT family permease	-	3388947	3389864	918	-1.0199
E5A72_RS08970	acb:A1S_0268	DNA binding protein	+	1854035	1854364	330	2.4289
E5A72_RS02240	acb:A1S_2626	DNA gyrase	-	482045	484759	2715	-4.2213
Novel00171	acb:A1S_2626	DNA gyrase	-	483250	484821	1572	-4.9582	-5.0584	-3.8428
E5A72_RS09360	acb:A1S_0345	DNA helicase	-	1934864	1936366	1503	2.1214
E5A72_RS10690	acb:A1S_0612	DNA polymerase I	-	2221850	2224621	2772	1.1567
E5A72_RS15060	acb:A1S_1465	DNA polymerase III subunit alpha	-	3139236	3142799	3564	1.7052
E5A72_RS18370	acb:A1S_2056	DNA polymerase III subunits tau and gamma	-	3795239	3797359	2121	1.6025
E5A72_RS13460	acb:A1S_1174	DNA polymerase V component	-	2804979	2805473	495	-1.2106
E5A72_RS14680	acb:A1S_1389	DNA polymerase V component	+	3065132	3065743	612	-1.3449		1.1446
E5A72_RS01690	acb:A1S_2517	DNA repair protein	-	361343	362056	714	1.3535
E5A72_RS03815	acb:A1S_2918	DNA repair protein	+	826887	827606	720	-3.0414		1.0746
E5A72_RS02285	acb:A1S_2634	DNA repair protein RadA	+	493406	494794	1389	1.542
E5A72_RS17930	acb:A1S_2008	DNA repair protein; K03502 DNA polymerase V	+	3723099	3724427	1329	-2.3851
E5A72_RS09820	acb:A1S_0439	DNA topoisomerase I	+	2039017	2041653	2637	2.1133
E5A72_RS06090	acb:A1S_3359	DNA topoisomerase IV subunit B	-	1275404	1277287	1884	1.1341
E5A72_RS04695	acb:A1S_3096	DNA transformation protein (ComF)	+	990057	990692	636	-1.1688
E5A72_RS02165	acb:A1S_2610	DNA uptake competence protein	-	464100	466532	2433	-2.9868
E5A72_RS05505	acb:A1S_3252	DNA/RNA non-specific endonuclease G protein	-	1155454	1156557	1104	-1.4557
E5A72_RS07560	acb:A1S_0001	dnaA; chromosomal replication initiation protein	+	1572147	1573544	1398	2.175
Novel00931	acb:A1S_0288	DNA-directed RNA polymerase subunit beta'	+	1867332	1875798	8467	-1.6663
E5A72_RS02905	acb:A1S_2745	DnaJ domain-containing protein	-	630770	631786	1017	-3.0482
E5A72_RS10885	acb:A1S_0705	D-ribulose-5-phosphate 3-epimerase	+	2265166	2265852	687	2.3091
E5A72_RS12285	acb:A1S_0973	D-serine dehydratase	+	2561491	2562825	1335	-2.2463
E5A72_RS06920	acb:A1S_0098	D-serine/D-alanine/glycine transport protein	-	1439769	1441208	1440	1.4286
E5A72_RS12925	acb:A1S_1094	D-serine/D-alanine/glycine transporter	+	2709515	2710921	1407	-1.2513
E5A72_RS09730	--	DUF1311 domain-containing protein	+	2020384	2020752	369	-7.6587		4.5209
E5A72_RS15000	--	DUF1427 family protein	+	3128221	3128382	162	-3.5732
E5A72_RS15970	--	DUF1634 domain-containing protein	+	3327010	3327211	202	-5.4437
E5A72_RS16020	--	DUF1634 domain-containing protein	-	3337180	3337481	302	-6.3087
E5A72_RS09220	--	DUF1656 domain-containing protein	+	1907635	1907841	207	-4.0957
E5A72_RS11525	--	DUF2157 domain-containing protein	+	2403740	2405521	1782	-1.3318
E5A72_RS10325	--	DUF4124 domain-containing protein	-	2145434	2145769	336	-2.6359
E5A72_RS10725	--	DUF4951 domain-containing protein	-	2232078	2232455	378	1.0773
E5A72_RS16345	--	DUF971 domain-containing protein	+	3400586	3400867	282	-5.0002		2.7527
E5A72_RS16470	acb:A1S_1744	electron transfer flavoprotein	+	3427945	3428475	531	-1.8286
E5A72_RS02245	acb:A1S_2627	electron transfer flavoprotein subunit alpha	-	485125	486057	933	-1.5408
Novel00172	acb:A1S_2627	electron transfer flavoprotein subunit alpha	-	485143	486866	1724	-3.6363
E5A72_RS15710	--	energy transducer TonB	-	3267534	3268250	717	-2.0199
E5A72_RS10155	acb:A1S_0506	engA	+	2112318	2113727	1410	2.2794
E5A72_RS04655	acb:A1S_3087	engB; ribosome biogenesis GTP-binding protein YsxC	+	979087	979863	777	1.708
E5A72_RS04215	acb:A1S_3006	enoyl-CoA hydratase	-	904742	905578	837	-1.8216
E5A72_RS06880	acb:A1S_0107	enoyl-CoA hydratase	-	1429741	1430766	1026	-1.0738
E5A72_RS14405	acb:A1S_1342	enoyl-CoA hydratase	+	3003911	3004702	792	1.1032
E5A72_RS10490	acb:A1S_0573	enoyl-CoA hydratase	-	2182683	2183471	789	2.3763
E5A72_RS14400	acb:A1S_1341	enoyl-CoA hydratase/carnithine racemase	+	3003138	3003911	774	1.1638
E5A72_RS06885	acb:A1S_0106	enoyl-CoA hydratase/isomerase	-	1430779	1431552	774	-1.5923
E5A72_RS15625	acb:A1S_1568	enoyl-CoA hydratase/isomerase	+	3251383	3252507	1125	1.8111
E5A72_RS01770	acb:A1S_2533	esterase	+	376071	376679	609	2.9187		-1.5913
E5A72_RS02965	acb:A1S_2756	esterase	+	643964	644881	918	2.3433
E5A72_RS12695	acb:A1S_1051	esterase	+	2645115	2645978	864	1.3238
E5A72_RS18385	acb:A1S_2059	esterase	-	3799762	3801021	1260	1.2249
E5A72_RS17080	acb:A1S_1850	esterase; K01055 3-oxoadipate enol-lactonase	+	3549740	3550519	780	-2.1749
E5A72_RS13815	acb:A1S_1232	EsvB	+	2876121	2876567	447	-1.8704
E5A72_RS12485	acb:A1S_1012	EsvC; K01430 urease subunit gamma	+	2604661	2604963	303	-1.4033
E5A72_RS00690	acb:A1S_2314	EsvE2 protein	+	125358	126008	651	2.5647
E5A72_RS00695	acb:A1S_2315	EsvE3; K05837 rod shape determining protein RodA	+	126137	127279	1143	1.0189
E5A72_RS05315	acb:A1S_3218	EsvF1; K15727 membrane fusion protein	-	1121022	1122239	1218	-1.9837
E5A72_RS05740	acb:A1S_3290	EsvF2; K03707 thiaminase (transcriptional activator TenA	+	1195742	1196416	675	-1.0698
E5A72_RS09510	acb:A1S_0378	EsvG; K00311 electron-transferring-flavoprotein dehydrogenase	-	1974652	1976364	1713	-5.6363
Novel00453	acb:A1S_0378	EsvG; K00311 electron-transferring-flavoprotein dehydrogenase	-	1974674	1976572	1899	2.8255
E5A72_RS18630	acb:A1S_2104	ethanolamine ammonia-lyase heavy subunit	+	3856410	3857795	1386	-1.314
E5A72_RS18635	acb:A1S_2106	ethanolamine ammonia-lyase light subunit	+	3857806	3858621	816	-1.9128
E5A72_RS05765	acb:A1S_3295	excinuclease ABC subunit A	+	1199158	1201992	2835	1.963
Novel00154	acb:A1S_2504	excinuclease ABC subunit B	-	347272	348411	1140	3.2406
E5A72_RS10665	acb:A1S_0607	exopolyphosphatase	+	2216691	2218211	1521	1.1422
E5A72_RS13590	acb:A1S_1197	extracellular nuclease	+	2834701	2837139	2439	-2.5865	-1.2664
E5A72_RS12150	acb:A1S_0948	fabG; 3-ketoacyl-ACP reductase	+	2529540	2530304	765	-1.5143
Novel00642	acb:A1S_2061	fabG; 3-ketoacyl-ACP reductase	-	3802028	3803484	1457	-5.6363		3.8428
E5A72_RS04980	acb:A1S_3151	FAD/FMN-containing dehydrogenase	-	1050325	1051734	1410	2.3897
Novel00298	acb:A1S_3151	FAD/FMN-containing dehydrogenase	-	1051310	1051799	490	-1.7594
Novel00440	acb:A1S_0305	fadA; 3-ketoacyl-CoA thiolase	-	1893430	1896824	3395	-4.5432
E5A72_RS01375	acb:A1S_2458	fatty acid desaturase	-	290769	291863	1095	-5.8458
E5A72_RS14520	acb:A1S_1362	Fe3+ ABC transporter permease	+	3027680	3029389	1710	-4.5243		1.6271
E5A72_RS12135	acb:A1S_0945	ferredoxin	+	2527831	2528136	306	-2.0355		1.5369
E5A72_RS17435	acb:A1S_0945	ferredoxin	+	3629892	3630200	309	4.0675
E5A72_RS05900	acb:A1S_3322	ferredoxin (putative)	-	1235144	1235509	366	-1.301
E5A72_RS12160	acb:A1S_0951	ferredoxin reductase subunit of phenylpropionate dioxygenase	+	2531275	2532486	1212	-3.1444
E5A72_RS00575	acb:A1S_2293	ferredoxin--NADP+ reductase	+	101981	102760	780	-2.0586
E5A72_RS01030	acb:A1S_2386	ferric acinetobactin binding protein	-	209427	210395	969	-2.7506	-2.1244
E5A72_RS01025	acb:A1S_2385	ferric acinetobactin receptor	-	207014	209341	2328	-3.1688
E5A72_RS01040	acb:A1S_2388	ferric acinetobactin transport system permease protein	-	211169	212116	948	-3.1941	-2.1244
E5A72_RS01045	acb:A1S_2389	ferric acinetobactin transport system permease protein	-	212116	213111	996	-2.5938
E5A72_RS05990	acb:A1S_3339	ferric siderophore receptor protein	+	1256222	1258411	2190	-1.4974
E5A72_RS06950	acb:A1S_0092	ferric siderophore receptor protein	+	1446121	1448094	1974	-1.487
E5A72_RS10005	acb:A1S_0474	ferric siderophore receptor protein	-	2074297	2076585	2289	1.7811
E5A72_RS15945	acb:A1S_1655	ferric siderophore receptor protein	+	3321660	3323978	2319	1.472
E5A72_RS11875	acb:A1S_0895	ferric uptake regulator	+	2469117	2469554	438	-6.0957
E5A72_RS08845	acb:A1S_0243	ferrous iron transport protein B	+	1829330	1831182	1853	3.0801
E5A72_RS13015	acb:A1S_1109	feruloyl-CoA synthase	-	2730148	2732025	1878	-1.337
E5A72_RS15300	acb:A1S_1508	fimbrial biogenesis outer membrane usher protein; K07347 outer membrane usher protein	-	3188652	3191189	2538	2.3194
E5A72_RS05130	acb:A1S_3177	fimbrial protein	-	1078917	1079381	465	7.4033	2.0455	1.7527
E5A72_RS15295	acb:A1S_1507	fimbrial protein	-	3187636	3188655	1020	3.1566
E5A72_RS07195	acb:A1S_0048	FKBP-type peptidyl-prolyl cis-trans isomerase	+	1501711	1502433	723	1.5219
E5A72_RS18845	acb:A1S_2147	flavin reductase-like protein	+	3905027	3905605	579	-1.688
E5A72_RS13095	acb:A1S_1126	flavin-binding monooxygenase	-	2749738	2751261	1524	-1.6193
E5A72_RS13130	acb:A1S_1126	flavin-binding monooxygenase	+	2757469	2759019	1551	-2.3964
E5A72_RS15670	acb:A1S_1577	flavin-binding monooxygenase	-	3258673	3260220	1548	2.3859		-1.1724
E5A72_RS05905	acb:A1S_3323	flavoprotein	-	1235601	1236398	798	-1.9008
E5A72_RS06075	acb:A1S_3356	flavoprotein monooxygenase	-	1272416	1273572	1157	-3.0494	-1.4019
E5A72_RS09550	acb:A1S_0387	flavoprotein; K07007	+	1981867	1983072	1206	-1.2177
E5A72_RS03355	acb:A1S_2831	formamidopyrimidine-DNA glycosylase	+	723792	724616	825	1.1585
E5A72_RS09885	acb:A1S_0451	formyltetrahydrofolate deformylase	+	2051598	2052461	864	1.4999
E5A72_RS02095	acb:A1S_2596	fructose-1,6-bisphosphatase	+	449389	450360	972	1.5689
Novel00425	acb:A1S_3414	fumarylacetoacetase	-	1644785	1647324	2540	-2.1688
E5A72_RS17815	acb:A1S_1986	fumC; fumarate hydratase	-	3699142	3700536	1395	1.0861
Novel01066	acb:A1S_0868	fusA; elongation factor G	+	2439647	2444378	4732	4.141		-2.3177
E5A72_RS09225	acb:A1S_0318	FusE-MFP/HlyD membrane fusion protein	+	1907881	1908882	1002	-1.312
E5A72_RS07930	acb:A1S_3411	G3E family GTPase	+	1649945	1651210	1266	-1.7841
E5A72_RS00250	acb:A1S_2231	gamma-aminobutyrate permease	-	39470	40867	1398	-2.7102
E5A72_RS05705	acb:A1S_3283	gamma-aminobutyrate permease; K11735 GABA permease	-	1188832	1190274	1443	-1.0813
E5A72_RS17250	acb:A1S_1886	gamma-carboxymuconolactone decarboxylase (CMD)	-	3587736	3588149	414	-2.2513
E5A72_RS01580	acb:A1S_2497	gamma-glutamyl kinase	-	338815	339948	1134	-5.9939
E5A72_RS11950	acb:A1S_0910	gamma-glutamyltranspeptidase	+	2486652	2488637	1986	-1.2183
E5A72_RS03100	acb:A1S_2783	gatA; aspartyl/glutamyl-tRNA amidotransferase subunit A	+	669796	671274	1479	2.8708
E5A72_RS03105	acb:A1S_2784	gatB; aspartyl/glutamyl-tRNA amidotransferase subunit B	+	671274	672743	1470	2.6305
E5A72_RS08980	acb:A1S_0270	general secretion pathway protein	+	1855438	1856274	837	1.1395
E5A72_RS15595	acb:A1S_1562	general secretion pathway protein G precursor	+	3247212	3247766	555	-1.0963
E5A72_RS15605	acb:A1S_1564	general secretion pathway protein J	+	3248136	3248837	702	4.2	1.3587	1.1006
E5A72_RS15610	acb:A1S_1565	general secretion pathway protein K	+	3248837	3249796	960	-1.8454
E5A72_RS04210	acb:A1S_3005	geranyl-CoA carboxylase subunit alpha	-	902783	904723	1941	-1.861
E5A72_RS19025	acb:A1S_2182	gidA; tRNA uridine 5-carboxymethylaminomethyl modification protein GidA	-	3942993	3944873	1881	3.1726
E5A72_RS15535	acb:A1S_1550	gidB; 16S rRNA methyltransferase GidB	+	3237463	3238095	633	1.679
E5A72_RS14730	acb:A1S_1398	GlnQ protein	+	3075357	3076088	732	-2.5408
E5A72_RS02505	acb:A1S_2669	glpD; glycerol-3-phosphate dehydrogenase	-	538787	540304	1518	-1.0705
E5A72_RS05160	acb:A1S_3185	gltB; glutamate synthase subunit alpha	-	1084655	1089136	4482	2.2186
E5A72_RS05155	acb:A1S_3182	gltD; glutamate synthase subunit beta	-	1083163	1084584	1422	1.531
E5A72_RS08005	acb:A1S_3396	glucosamine--fructose-6-phosphate aminotransferase	-	1668473	1670311	1839	2.8654		-1.0249
E5A72_RS03435	acb:A1S_2847	glucose dehydrogenase	-	740405	742810	2406	1.4826
E5A72_RS03440	acb:A1S_2849	glucose-sensitive porin (OprB-like	-	742984	744216	1233	2.0341	1.1864
E5A72_RS12560	acb:A1S_1026	glutamate dehydrogenase	+	2617353	2618756	1404	1.0391
E5A72_RS09520	acb:A1S_0380	glutamate racemase	+	1977211	1978077	867	1.0093
E5A72_RS01410	acb:A1S_2464	glutamate-1-semialdehyde aminotransferase	-	299540	300838	1299	1.6627
E5A72_RS15065	acb:A1S_1466	glutaminase-asparaginase	-	3143014	3144081	1068	1.2597
Novel00567	acb:A1S_1466	glutaminase-asparaginase	-	3143678	3144218	541	-1.8887
E5A72_RS18795	acb:A1S_2136	glutamine synthetase	+	3892375	3893799	1425	-4.0239		1.4896
E5A72_RS11695	acb:A1S_0859	glutamine-dependent NAD(+) synthetase (NAD(+) synthase	-	2432558	2434183	1626	2.7508
E5A72_RS18645	acb:A1S_2108	glutaminyl-tRNA synthetase	-	3859907	3861634	1728	3.3398
E5A72_RS08865	acb:A1S_0247	glutamyl t-RNA synthetase	-	1834232	1835215	984	1.8742
E5A72_RS05260	acb:A1S_3210	glutamyl-tRNA synthetase	+	1110503	1112011	1509	2.2697
E5A72_RS10590	acb:A1S_0594	glutathione S-transferase	+	2204393	2205013	621	1.0077
E5A72_RS14795	acb:A1S_1411	glutathione S-transferase protein; K11209 GST-like protein	-	3087084	3087944	861	1.1248
E5A72_RS05660	acb:A1S_3274	glutathione-dependent formaldehyde-activating protein	-	1178494	1178919	426	1.1051
E5A72_RS13695	acb:A1S_1219	glutathione-dependent formaldehyde-activating protein	+	2860551	2860958	408	-1.4638
E5A72_RS17150	acb:A1S_1865	Glu-tRNA amidotransferase	-	3566487	3567596	1110	-1.4271		2.0422
E5A72_RS00645	acb:A1S_2307	glyA; serine hydroxymethyltransferase	-	118082	119335	1254	-1.3293
E5A72_RS02320	acb:A1S_2641	glycerate kinase	+	502244	503401	1158	-1.6456
E5A72_RS02510	acb:A1S_2670	glycerol kinase	-	540459	541967	1509	-2.1234
E5A72_RS04675	acb:A1S_3091	glycerol-3-phosphate acyltransferase	+	983500	986073	2574	2.2367
E5A72_RS02465	acb:A1S_2661	glycerophosphoryl diester phosphodiesterase	+	529871	531013	1143	-2.1376
E5A72_RS10860	acb:A1S_0699	glycoprotein endopeptidase metalloprotease	+	2260835	2261500	666	1.6954
E5A72_RS10100	acb:A1S_0494	glycosyl transferase	+	2102160	2103458	1299	-1.7717
E5A72_RS04815	acb:A1S_3118	glyQ; glycyl-tRNA synthetase subunit alpha	+	1015387	1016364	978	2.5324
E5A72_RS04820	acb:A1S_3119	glyS; glycyl-tRNA synthetase subunit beta	+	1016364	1018433	2070	3.2184		-1.4335
E5A72_RS05085	acb:A1S_3170	gmk; guanylate kinase	+	1071136	1071765	630	1.0301
E5A72_RS16720	acb:A1S_1784	GNAT family acetyltransferase	-	3478180	3478671	492	-4.1899
E5A72_RS10060	acb:A1S_0485	GntP family high-affinity gluconate permease	+	2090730	2092088	1359	1.7174		-1.3004
E5A72_RS02605	acb:A1S_2688	greA; transcription elongation factor GreA	+	559499	559975	477	1.8235
Novel00183	acb:A1S_2664	groEL; chaperonin GroEL	-	532703	534702	2000	-4.0957
E5A72_RS02065	acb:A1S_2591	group A colicins tolerance protein	+	444441	445139	699	2.0955		-1.4623
E5A72_RS02070	acb:A1S_2592	group A colicins tolerance protein	+	445139	445591	453	1.5561		-1.0789
E5A72_RS02075	acb:A1S_2593	group A colicins tolerance protein	+	445595	446998	1404	1.7165
E5A72_RS15415	--	GrpB family protein	-	3210241	3210714	474	-3.5571	2.0455	2.4156
E5A72_RS05075	--	GspH/FimT family pseudopilin	-	1069420	1069893	474	-4.6308		1.9751
E5A72_RS00935	acb:A1S_2366	GTP cyclohydrolase I	+	184332	184886	555	2.7472
E5A72_RS10515	acb:A1S_0579	GTP pyrophosphokinase	+	2189735	2192040	2306	2.2779
E5A72_RS15150	acb:A1S_1481	GTP-binding protein	-	3160040	3161131	1092	3.1341
E5A72_RS01585	acb:A1S_2498	GTP-binding protein (Obg)	-	339964	341184	1221	-1.964
E5A72_RS01720	acb:A1S_2522	GTP-binding protein LepA	-	365279	367096	1818	3.2701		-1.278
E5A72_RS02230	--	GtrA family protein	+	479958	480338	381	-4.5432
E5A72_RS02450	acb:A1S_2658	heat shock protein HtpX	+	524908	525813	906	-4.0957
E5A72_RS13680	--	heavy-metal-associated domain-containing protein	-	2857207	2857407	201	1.1578
E5A72_RS18600	acb:A1S_2097	helicase	-	3847614	3849326	1713	1.1977
E5A72_RS11590	acb:A1S_0837	hemA; glutamyl-tRNA reductase	+	2412304	2413587	1284	1.784
Novel01060	acb:A1S_0837	hemA; glutamyl-tRNA reductase	+	2412238	2412578	341	-2.1688
E5A72_RS18925	acb:A1S_2161	hemin storage signal peptide protein	-	3919559	3921388	1830	-2.0375
E5A72_RS18920	acb:A1S_2160	hemin storage system HmsR protein	-	3918312	3919559	1248	-2.8341
E5A72_RS06700	acb:A1S_0144	high affinity Zn transport protein	+	1389203	1389991	789	1.2482
E5A72_RS06705	acb:A1S_0143	high affinity Zn transport protein	+	1389995	1390804	810	1.0502
E5A72_RS10140	acb:A1S_0503	hisS; histidyl-tRNA synthetase	+	2108966	2110258	1293	2.1556		-1.2148
E5A72_RS01000	acb:A1S_2379	histidine decarboxylase	-	198698	199849	1152	-1.8235
E5A72_RS16090	acb:A1S_1678	histidine triad family protein	-	3352294	3352707	414	2.726		-2.0547
E5A72_RS10800	acb:A1S_0687	histidinol dehydrogenase	+	2246473	2247762	1290	2.1759
E5A72_RS09230	acb:A1S_0319	Holliday junction resolvase-like protein	-	1908939	1909379	441	-2.1257
E5A72_RS10255	acb:A1S_0527	holo-(acyl carrier protein) synthase 2	+	2130575	2131231	657	-2.1788
E5A72_RS16280	acb:A1S_1711	homoserine dehydrogenase	+	3387910	3388914	1005	-3.1081		1.0937
E5A72_RS06870	acb:A1S_0109	homoserine lactone synthase	+	1427610	1428176	567	3.9355	1.43253	1.21081
E5A72_RS15825	acb:A1S_1628	hscA; chaperone protein HscA	-	3294687	3296546	1860	2.4314
E5A72_RS14970	acb:A1S_1446	hydantoin racemase	-	3120802	3121536	735	-2.234
E5A72_RS02150	acb:A1S_2607	hydrolase	-	461187	461996	810	1.7654
E5A72_RS07615	acb:A1S_0012	hydrolase	-	1586050	1586895	846	-1.0813
E5A72_RS12175	acb:A1S_0954	hydrolase	+	2534334	2535158	825	-2.0993
E5A72_RS11430	acb:A1S_0805	hydrolase biotin biosynthesis (BioH)	+	2388573	2389307	735	-1.7195
E5A72_RS16835	acb:A1S_1809	hydrolase transmembrane protein	+	3503778	3504590	813	-3.9015		1.6271
E5A72_RS00435	acb:A1S_2268	hydrolase; K07018	+	71417	72049	633	1.2503
E5A72_RS00215		hypothetical protein	-	34535	35005	471	-1.8887	1.0455
E5A72_RS00260	acb:A1S_2233	hypothetical protein	-	42649	44031	1383	-2.3481
E5A72_RS00410	acb:A1S_2263	hypothetical protein	+	68362	68727	366	3.1195
E5A72_RS00425	acb:A1S_2266	hypothetical protein	-	69874	70497	624	-1.1276
E5A72_RS00485	acb:A1S_2277	hypothetical protein	-	82970	84079	1110	2.0006
E5A72_RS00515	acb:A1S_2282	hypothetical protein	-	89634	89906	273	1.7894
E5A72_RS00525	acb:A1S_2284	hypothetical protein	+	90997	93393	2397	2.0101
E5A72_RS00530	acb:A1S_2285	hypothetical protein	+	93414	93965	552	1.8838
E5A72_RS00580	acb:A1S_2294	hypothetical protein	-	102815	103684	870	-1.0526
E5A72_RS00650	--	hypothetical protein	+	119396	119557	162	-4.4033		2.1677
E5A72_RS00655	acb:A1S_2308	hypothetical protein	-	119581	120810	1230	-2.3457		1.3306
E5A72_RS00665	--	hypothetical protein	+	121894	122526	633	-1.6902		1.3052
E5A72_RS00720	acb:A1S_2319	hypothetical protein	-	130577	131293	717	-1.6138
E5A72_RS00730	acb:A1S_2321	hypothetical protein	-	132310	132795	486	-1.2227
E5A72_RS00785	acb:A1S_2333	hypothetical protein	-	146275	146811	537	-3.4702	1.1386	1.5462
E5A72_RS00850	acb:A1S_2347	hypothetical protein	+	160451	160894	444	-1.1733
E5A72_RS00855	--	hypothetical protein	-	160904	161104	201	-1.7615
E5A72_RS00860	acb:A1S_2348	hypothetical protein	-	161216	162673	1458	-1.6291
E5A72_RS00915	acb:A1S_2361	hypothetical protein	+	178503	179198	696	-1.2771
E5A72_RS00945	acb:A1S_2368	hypothetical protein	-	186267	188159	1893	-1.0144
E5A72_RS00955	acb:A1S_2369	hypothetical protein	-	188841	189635	795	-1.4318
E5A72_RS00995	--	hypothetical protein	-	198445	198600	156	-4.3367
E5A72_RS01065	acb:A1S_2393	hypothetical protein	-	218884	219507	624	-1.1857
E5A72_RS01100	acb:A1S_2397	hypothetical protein	-	225351	226754	1404	-3.925		1.3145
E5A72_RS01185	acb:A1S_2416	hypothetical protein	-	244896	245198	303	-4.5432
E5A72_RS01255	--	hypothetical protein	+	262856	263227	372	-1.2964
E5A72_RS01285	acb:A1S_2440	hypothetical protein	+	267468	268211	744	-1.5411
E5A72_RS01295	acb:A1S_2442	hypothetical protein	+	269737	270378	642	-1.9268
E5A72_RS01390	acb:A1S_2461	hypothetical protein	+	293949	294965	1017	-1.0092
E5A72_RS01470	--	hypothetical protein	+	312779	313189	411	-1.0926
E5A72_RS01475	--	hypothetical protein	+	313190	313681	492	-1.8362
E5A72_RS01595	acb:A1S_2500	hypothetical protein	-	342087	342821	735	-1.4896
E5A72_RS01630	acb:A1S_2507	hypothetical protein	-	351014	351193	180	-1.1215
E5A72_RS01650	acb:A1S_0388	hypothetical protein	-	356931	357341	411	-1.9972
E5A72_RS01660	acb:A1S_2512	hypothetical protein	-	357979	358458	480	-1.2242
E5A72_RS01665	--	hypothetical protein	-	358449	358583	135	-2.8093
E5A72_RS01810	acb:A1S_2542	hypothetical protein	+	383296	383979	684	-2.188
E5A72_RS02210	acb:A1S_2621	hypothetical protein	+	475764	476834	1071	-1.8212
E5A72_RS02220	acb:A1S_2623	hypothetical protein	+	478187	478981	795	-2.0462
E5A72_RS02235	acb:A1S_2625	hypothetical protein	+	480348	481994	1647	-3.3668		1.1063
E5A72_RS02275	--	hypothetical protein	-	491145	491369	225	-1.989
E5A72_RS02380	--	hypothetical protein	-	511881	512621	741	-1.0568
E5A72_RS02385	--	hypothetical protein	-	512759	513178	420	-2.1148
E5A72_RS02530	acb:A1S_2674	hypothetical protein	-	545144	545992	849	-1.9409
E5A72_RS02555	--	hypothetical protein	+	548516	548881	366	-1.3444
E5A72_RS02585	acb:A1S_2684	hypothetical protein	+	553532	554068	537	-1.2282
E5A72_RS02645	acb:A1S_2695	hypothetical protein	-	565380	567035	1656	-1.6902
E5A72_RS02650	acb:A1S_2696	hypothetical protein	-	567184	576534	9351	-1.7821
E5A72_RS02705	--	hypothetical protein	-	590132	590261	130	-4.3367
E5A72_RS02735	acb:A1S_2709	hypothetical protein	-	596185	596670	486	-3.5923		1.0422
E5A72_RS02750	acb:A1S_2707	hypothetical protein	-	599102	599626	525	-2.8093
E5A72_RS02775	acb:A1S_2703	hypothetical protein	+	603456	603989	534	1.6598
E5A72_RS02805	acb:A1S_2697	hypothetical protein	-	608523	609896	1374	1.1346
E5A72_RS02835	--	hypothetical protein	+	613890	614189	300	-2.7058
E5A72_RS02930	acb:A1S_2749	hypothetical protein	+	635464	636162	699	-3.3988		1.56
E5A72_RS02980	acb:A1S_2759	hypothetical protein	-	646400	646768	369	-1.5517
E5A72_RS03060	acb:A1S_2776	hypothetical protein	+	663058	664443	1386	1.4485
E5A72_RS03120	acb:A1S_2787	hypothetical protein	-	674174	675241	1068	-3.0231		1.3693
E5A72_RS03155	--	hypothetical protein	-	684052	684192	141	-2.5287
E5A72_RS03160	--	hypothetical protein	-	684375	684578	204	1.5816
E5A72_RS03180	acb:A1S_2797	hypothetical protein	+	689438	690013	576	-3.8062
E5A72_RS03190	acb:A1S_2799	hypothetical protein	+	692844	693629	786	-1.8161
E5A72_RS03230	acb:A1S_2807	hypothetical protein	-	695353	695721	369	-1.2852
E5A72_RS03235	acb:A1S_2808	hypothetical protein	+	695826	696734	909	-1.1666
E5A72_RS03280	acb:A1S_2816	hypothetical protein	+	707215	707814	600	-1.5686
E5A72_RS03310	acb:A1S_2822	hypothetical protein	-	714922	715278	357	-2.1148
E5A72_RS03365	acb:A1S_2833	hypothetical protein	-	724937	725290	354	-1.0665
E5A72_RS03395	acb:A1S_2839	hypothetical protein	+	732326	733531	1206	2.3304
E5A72_RS03465	acb:A1S_2855	hypothetical protein	+	750409	750663	255	1.3568
E5A72_RS03510	acb:A1S_2864	hypothetical protein	+	760179	760955	777	-1.5167
E5A72_RS03545	acb:A1S_2872	hypothetical protein	+	767005	767880	876	1.6295
E5A72_RS03575	acb:A1S_2878	hypothetical protein	+	773656	774234	579	-2.0942
E5A72_RS03625	acb:A1S_2888	hypothetical protein	+	785615	786097	483	-1.0019
E5A72_RS03650	acb:A1S_2893	hypothetical protein	+	791075	791839	765	-2.2209
E5A72_RS03660	acb:A1S_2895	hypothetical protein	+	793928	794143	216	-2.2748
E5A72_RS03780	--	hypothetical protein	+	819122	820150	1029	-1.7504
E5A72_RS03820	acb:A1S_2919	hypothetical protein	+	827668	828579	912	-1.0604
E5A72_RS03840	--	hypothetical protein	+	830439	830918	480	1.323
E5A72_RS04060	acb:A1S_2946	hypothetical protein	+	876141	876635	495	-2.2141		1.0852
E5A72_RS04065	acb:A1S_2947	hypothetical protein	-	876675	877097	423	1.5514
E5A72_RS04070	acb:A1S_2949	hypothetical protein	-	877099	877536	438	2.7666		-1.6803
E5A72_RS04075	acb:A1S_2950	hypothetical protein	-	877537	878433	897	1.3667
E5A72_RS04235	acb:A1S_3010	hypothetical protein	-	909345	911150	1806	-1.1209
E5A72_RS04300	acb:A1S_3022	hypothetical protein	+	923068	923673	606	-1.3608
E5A72_RS04305	--	hypothetical protein	+	923741	924268	528	-2.1688
E5A72_RS04320	acb:A1S_3026	hypothetical protein	-	925923	926585	663	1.7995
E5A72_RS04375	acb:A1S_3038	hypothetical protein	-	937535	938449	915	-2.6557		1.4726
E5A72_RS04410	acb:A1S_3044	hypothetical protein	-	944736	945329	594	-1.5686
E5A72_RS04460	acb:A1S_3051	hypothetical protein	-	954467	955552	1086	2.4328
E5A72_RS04465	--	hypothetical protein	-	956322	956711	390	-1.7818
E5A72_RS04795	acb:A1S_3114	hypothetical protein	-	1010364	1011464	1101	-1.0328
E5A72_RS04800	acb:A1S_3115	hypothetical protein	-	1011597	1012394	798	-1.3983
E5A72_RS04830	acb:A1S_3120	hypothetical protein	-	1019559	1019768	210	-1.2777		1.3901
E5A72_RS04840	acb:A1S_3122	hypothetical protein	-	1021072	1021965	894	-4.4851		1.5369
E5A72_RS04865	--	hypothetical protein	-	1025524	1025832	309	-2.0355		1.2832
E5A72_RS04930	acb:A1S_3140	hypothetical protein	-	1041131	1041598	468	-1.5118
E5A72_RS04950	acb:A1S_3144	hypothetical protein	+	1044525	1046675	2151	-1.5617
E5A72_RS04970	acb:A1S_3149	hypothetical protein	+	1049502	1049816	315	-2.0355
E5A72_RS05005	acb:A1S_3157	hypothetical protein	-	1055941	1056717	777	-1.0744
E5A72_RS05100	acb:A1S_3172	hypothetical protein	+	1072325	1074310	1986	1.0966
E5A72_RS05110	acb:A1S_3173	hypothetical protein	+	1075599	1075982	384	1.6255
E5A72_RS05215	acb:A1S_3199	hypothetical protein	-	1100944	1101276	333	-1.2672		1.4004
E5A72_RS05280	acb:A1S_3212	hypothetical protein	+	1113915	1114799	885	-1.204
E5A72_RS05330	--	hypothetical protein	+	1124259	1124951	693	-2.7019
E5A72_RS05390	--	hypothetical protein	+	1140111	1140203	93	-3.8062
E5A72_RS05445	acb:A1S_3239	hypothetical protein	-	1146890	1147441	552	-1.7203		1.0042
E5A72_RS05450	acb:A1S_3240	hypothetical protein	+	1147540	1148442	903	-1.8863
E5A72_RS05480	acb:A1S_3246	hypothetical protein	-	1151717	1152355	639	-1.322		1.7527
E5A72_RS05565	acb:A1S_3260	hypothetical protein	+	1164175	1164381	207	-1.4318
E5A72_RS05570	--	hypothetical protein	-	1164458	1165339	882	-2.3188
E5A72_RS05610	acb:A1S_3265	hypothetical protein	+	1170734	1171636	903	-1.6547		1.2354
E5A72_RS05620	acb:A1S_3268	hypothetical protein	-	1172795	1173187	393	-1.9579
E5A72_RS05650	--	hypothetical protein	-	1177575	1177673	99	-5.2213	4.3215
E5A72_RS05715	acb:A1S_3285	hypothetical protein	+	1191197	1191892	696	-1.7367
E5A72_RS05750	acb:A1S_3292	hypothetical protein	-	1196860	1197213	354	-6.1282
E5A72_RS05785	acb:A1S_3299	hypothetical protein	-	1207824	1208504	681	-1.808
E5A72_RS05805	acb:A1S_3303	hypothetical protein	+	1214792	1215577	786	-4.0957
E5A72_RS05915	acb:A1S_3326	hypothetical protein	-	1238842	1239417	576	3.1933
E5A72_RS05985	acb:A1S_3338	hypothetical protein	+	1255780	1255992	213	-1.5408		1.0746
E5A72_RS06070	acb:A1S_3355	hypothetical protein	+	1271638	1272363	726	1.2733		-1.3363
E5A72_RS06115	--	hypothetical protein	-	1280793	1281002	210	-1.5582
E5A72_RS06125	--	hypothetical protein	-	1282374	1283180	807	-1.9781
E5A72_RS06400	acb:A1S_0205	hypothetical protein	-	1328879	1330291	1413	-2.0257
E5A72_RS06410	acb:A1S_0203	hypothetical protein	+	1331195	1332073	879	-2.1915
E5A72_RS06465	acb:A1S_0190	hypothetical protein	-	1343805	1345397	1593	2.199
E5A72_RS06470	acb:A1S_0189	hypothetical protein	+	1345742	1346347	606	1.0118
E5A72_RS06490	acb:A1S_0185	hypothetical protein	+	1350150	1350503	354	1.2198
E5A72_RS06495	acb:A1S_0184	hypothetical protein	-	1350649	1351149	501	-2.964		2.8116
E5A72_RS06500	acb:A1S_0183	hypothetical protein	-	1351463	1353841	2379	1.9836
E5A72_RS06515	acb:A1S_0180	hypothetical protein	+	1355949	1356434	486	-1.6359
E5A72_RS06525	acb:A1S_0178	hypothetical protein	+	1357323	1357931	609	-1.3639		1.2746
E5A72_RS06570	acb:A1S_0172	hypothetical protein	+	1366398	1367612	1215	-2.1554
E5A72_RS06575	acb:A1S_0171	hypothetical protein	-	1367682	1367888	207	-3.132	1.6074
E5A72_RS06585	acb:A1S_0169	hypothetical protein	-	1370090	1370518	429	2.5421		-1.3433
E5A72_RS06595	acb:A1S_0167	hypothetical protein	+	1371208	1372362	1155	-1.0386
E5A72_RS06640	acb:A1S_0157	hypothetical protein	-	1379799	1380281	483	-4.0957
E5A72_RS06730	acb:A1S_0137	hypothetical protein	+	1396694	1397320	627	1.2867
E5A72_RS06770	acb:A1S_0129	hypothetical protein	+	1403563	1404792	1230	1.1714
E5A72_RS06790	acb:A1S_0125	hypothetical protein	-	1406937	1407323	387	1.2074
E5A72_RS06865	acb:A1S_0110	hypothetical protein	+	1427130	1427546	417	-2.0239		1.2552
E5A72_RS06945	acb:A1S_0093	hypothetical protein	-	1444774	1445919	1146	-4.962		1.7922
E5A72_RS06985	--	hypothetical protein	-	1452623	1453045	423	-3.3293		3.56
E5A72_RS07020	--	hypothetical protein	+	1460361	1460645	285	-2.4033
E5A72_RS07030	acb:A1S_0078	hypothetical protein	-	1461920	1462495	576	-3.2513
E5A72_RS07035	--	hypothetical protein	-	1462619	1462854	236	-2.117
E5A72_RS07065	--	hypothetical protein	+	1471324	1471458	135	-4.376
E5A72_RS07095	acb:A1S_0066	hypothetical protein	+	1479017	1480387	1371	1.4391
E5A72_RS07225	acb:A1S_0043	hypothetical protein	-	1507003	1509171	2169	-3.2848
E5A72_RS07475	acb:A1S_2967	hypothetical protein	-	1556292	1557542	1251	-1.0813
E5A72_RS07480	acb:A1S_2968	hypothetical protein	+	1557678	1558274	597	-2.7334		1.2183
E5A72_RS07610	acb:A1S_0011	hypothetical protein	+	1585659	1585994	336	-3.8062
E5A72_RS07670	--	hypothetical protein	-	1597610	1597798	189	-6.8842
E5A72_RS07700	acb:A1S_3454	hypothetical protein	+	1604242	1605531	1290	1.1843
E5A72_RS07740	acb:A1S_3444	hypothetical protein	+	1616912	1617289	378	1.2636
E5A72_RS07750	--	hypothetical protein	-	1618621	1618968	348	-2.9882		1.2183
E5A72_RS07780	--	hypothetical protein	-	1623725	1624099	375	-1.5261
E5A72_RS07785	--	hypothetical protein	-	1624107	1624229	123	-4.3481
E5A72_RS07790	acb:A1S_3437	hypothetical protein	+	1624190	1625614	1425	-1.0464
E5A72_RS07890	acb:A1S_3419	hypothetical protein	-	1641524	1641994	471	-2.7097		1.0682
E5A72_RS07925	acb:A1S_3412	hypothetical protein	+	1649119	1649802	684	-1.1455
E5A72_RS07975	acb:A1S_3400	hypothetical protein	+	1661506	1663332	1827	-2.0777
E5A72_RS07990	acb:A1S_3397	hypothetical protein	-	1664880	1665503	624	-1.2037
E5A72_RS08010	acb:A1S_3393	hypothetical protein	-	1670324	1671688	1365	1.4504
E5A72_RS08040	acb:A1S_3387	hypothetical protein	-	1675427	1676734	1308	1.7375
E5A72_RS08060	acb:A1S_3384	hypothetical protein	+	1679017	1679496	480	-3.2908
E5A72_RS08095	acb:A1S_3377	hypothetical protein	+	1685741	1686937	1197	-1.0845		1.1582
E5A72_RS08725	acb:A1S_0217	hypothetical protein	-	1805143	1805370	228	-1.2764
E5A72_RS08780	acb:A1S_0228	hypothetical protein	+	1814229	1815329	1101	1.6074
E5A72_RS08785	acb:A1S_0229	hypothetical protein	+	1815329	1816399	1071	2.0395	1.5784	-1.6349
E5A72_RS08950	acb:A1S_0266	hypothetical protein	+	1851235	1852347	1113	-1.1782
E5A72_RS09090	acb:A1S_0290	hypothetical protein	+	1877561	1878433	873	1.3517
E5A72_RS09115	acb:A1S_0296	hypothetical protein	-	1883511	1884413	903	-1.9041
E5A72_RS09130	acb:A1S_0299	hypothetical protein	+	1886915	1887673	759	-3.0066		1.1952
E5A72_RS09140	acb:A1S_0301	hypothetical protein	+	1888133	1888777	645	-1.3979	1.4336
E5A72_RS09145	acb:A1S_0302	hypothetical protein	-	1888846	1889562	717	-2.7409
E5A72_RS09180	acb:A1S_0309	hypothetical protein	+	1898409	1898939	531	-1.5107
E5A72_RS09245	acb:A1S_0322	hypothetical protein	+	1911842	1913152	1311	-1.7243
E5A72_RS09250	acb:A1S_0323	hypothetical protein	+	1913229	1913555	327	1.5923
E5A72_RS09260	acb:A1S_0325	hypothetical protein	+	1914442	1915359	918	1.1095
E5A72_RS09365	acb:A1S_0346	hypothetical protein	-	1936376	1937149	774	1.7357
E5A72_RS09380	acb:A1S_0349	hypothetical protein	-	1940373	1941041	669	2.0537
E5A72_RS09390	acb:A1S_0351	hypothetical protein	-	1942149	1942856	708	1.4576
E5A72_RS09400	acb:A1S_0353	hypothetical protein	-	1944505	1945011	507	-1.4033
E5A72_RS09525	acb:A1S_0381	hypothetical protein	+	1978198	1979202	1005	-1.3949
E5A72_RS09535	acb:A1S_0383	hypothetical protein	+	1980316	1980960	645	1.3039
E5A72_RS09755	acb:A1S_0425	hypothetical protein	-	2024162	2025421	1260	-1.9882		1.184
E5A72_RS09760	acb:A1S_0426	hypothetical protein	-	2025481	2026845	1365	-1.4919
E5A72_RS09770	acb:A1S_0428	hypothetical protein	+	2028302	2029423	1122	-1.2421
E5A72_RS09825	acb:A1S_0440	hypothetical protein	+	2041741	2042499	759	-1.4975
E5A72_RS09890	acb:A1S_0452	hypothetical protein	+	2052892	2053608	717	1.5345
E5A72_RS09925	--	hypothetical protein	-	2057949	2058311	363	-1.7594		1.2381
E5A72_RS09940	acb:A1S_0461	hypothetical protein	+	2059676	2060446	771	-1.8592
E5A72_RS10130	acb:A1S_0501	hypothetical protein	+	2107041	2107832	792	2.5707		-1.7068
E5A72_RS10150	acb:A1S_0505	hypothetical protein	+	2110985	2112130	1146	2.475
E5A72_RS10285	acb:A1S_0533	hypothetical protein	+	2134474	2135205	732	2.5898
E5A72_RS10380	acb:A1S_0552	hypothetical protein	+	2159891	2160751	861	-3.8024
E5A72_RS10385	acb:A1S_0553	hypothetical protein	+	2160878	2161945	1068	-2.1546
E5A72_RS10430	acb:A1S_0561	hypothetical protein	-	2171627	2172136	510	1.8344
E5A72_RS10505	acb:A1S_0576	hypothetical protein	+	2187485	2188303	819	2.1534		-1.012
E5A72_RS10555	acb:A1S_0588	hypothetical protein	+	2197952	2198803	852	1.2387
E5A72_RS10565	acb:A1S_0590	hypothetical protein	+	2199072	2199608	537	1.6556
E5A72_RS10595	acb:A1S_0595	hypothetical protein	+	2205066	2205494	429	-1.2097
E5A72_RS10650	--	hypothetical protein	+	2214175	2214300	126	-2.7658		1.2183
E5A72_RS10715	acb:A1S_0617	hypothetical protein	-	2230962	2231393	432	-5.3367
E5A72_RS10870	acb:A1S_0701	hypothetical protein	+	2262440	2263891	1452	1.5042
E5A72_RS11035	acb:A1S_0733	hypothetical protein	+	2294970	2295995	1026	-2.6376
E5A72_RS11080	acb:A1S_0743	hypothetical protein	-	2303968	2304258	291	-3.8062
E5A72_RS11095	acb:A1S_0743	hypothetical protein	-	2311340	2311669	330	-5.9939
E5A72_RS11115	--	hypothetical protein	-	2317629	2317763	135	-1.3293
E5A72_RS11135	acb:A1S_0750	hypothetical protein	-	2323607	2323906	300	-3.6363
E5A72_RS11335	acb:A1S_0785	hypothetical protein	+	2362351	2363691	1341	1.5221		1.2604
E5A72_RS11365	acb:A1S_0790	hypothetical protein	-	2371352	2372161	810	1.0607
E5A72_RS11460	acb:A1S_0811	hypothetical protein	-	2394258	2394854	597	1.878
E5A72_RS11465	acb:A1S_0812	hypothetical protein	-	2394851	2395618	768	2.0938
E5A72_RS11470	acb:A1S_0813	hypothetical protein	-	2395871	2396488	618	-1.269
E5A72_RS11530	acb:A1S_0824	hypothetical protein	+	2405521	2406081	561	-1.5023
E5A72_RS11710	acb:A1S_0862	hypothetical protein	-	2436250	2436702	453	-1.4033
E5A72_RS11720	acb:A1S_0865	hypothetical protein	+	2438301	2439572	1272	1.3712
E5A72_RS11785	acb:A1S_0878	hypothetical protein	-	2453933	2454220	288	2.6711
E5A72_RS11840	acb:A1S_0889	hypothetical protein	+	2464563	2465345	783	-2.8362
E5A72_RS11850	acb:A1S_0891	hypothetical protein	+	2466554	2467009	456	-1.4577		1.0672
E5A72_RS11855	acb:A1S_0892	hypothetical protein	-	2467038	2467235	198	-7.9761		4.3282
E5A72_RS11860	acb:A1S_0892	hypothetical protein	+	2467162	2468229	1068	1.3317
E5A72_RS11905	acb:A1S_0901	hypothetical protein	+	2477828	2478340	513	-2.1366
E5A72_RS11915	acb:A1S_0903	hypothetical protein	+	2479165	2479617	453	-1.4984
E5A72_RS11935	acb:A1S_0907	hypothetical protein	+	2482864	2483397	534	1.62
E5A72_RS12005	--	hypothetical protein	-	2498518	2498793	276	-1.5527
E5A72_RS12030	--	hypothetical protein	-	2504373	2504843	471	-3.6359
E5A72_RS12065	acb:A1S_0932	hypothetical protein	+	2515013	2515627	615	1.1702
E5A72_RS12090	acb:A1S_0936	hypothetical protein	+	2519701	2520231	531	-1.5054
E5A72_RS12125	acb:A1S_0943	hypothetical protein	+	2526399	2526698	300	-3.0297
E5A72_RS12195	acb:A1S_0958	hypothetical protein	+	2538294	2539934	1641	-2.7563
E5A72_RS12245	--	hypothetical protein	+	2549943	2550389	447	-6.1282	4.3215	4.9803
E5A72_RS12300	acb:A1S_0976	hypothetical protein	-	2565227	2566126	900	-1.4416
E5A72_RS12350	acb:A1S_0987	hypothetical protein	+	2576303	2578762	2460	-1.4304
E5A72_RS12370	--	hypothetical protein	-	2582564	2582692	129	-4.0813		2.1677
E5A72_RS12375	acb:A1S_0991	hypothetical protein	+	2582750	2583340	591	-3.5909		2.0422
E5A72_RS12385	acb:A1S_0993	hypothetical protein	-	2584285	2585184	900	2.4405		-1.4033
E5A72_RS12400	acb:A1S_0996	hypothetical protein	+	2587166	2587603	438	-1.7608		1.1219
E5A72_RS12405	acb:A1S_0997	hypothetical protein	-	2587673	2588161	489	-1.1124		1.6441
E5A72_RS12540	acb:A1S_1022	hypothetical protein	+	2613305	2614618	1314	2.2125		-1.6334
E5A72_RS12570	acb:A1S_1028	hypothetical protein	-	2620091	2620867	777	1.7966
E5A72_RS12575	acb:A1S_1029	hypothetical protein	-	2620980	2621459	480	2.0636
E5A72_RS12585	acb:A1S_1032	hypothetical protein	+	2624968	2630589	5622	-2.9123
E5A72_RS12590	acb:A1S_1033	hypothetical protein	+	2630647	2631426	780	-1.5994
E5A72_RS12600	acb:A1S_1035	hypothetical protein	+	2632362	2632703	342	-1.4737
E5A72_RS12605	--	hypothetical protein	+	2632811	2632924	114	-1.4737
E5A72_RS12610	--	hypothetical protein	+	2633000	2633317	318	-2.9034
E5A72_RS12620	acb:A1S_1036	hypothetical protein	-	2633730	2634014	285	1.6707
E5A72_RS12625	acb:A1S_1037	hypothetical protein	-	2634011	2634571	561	1.5776
E5A72_RS12650	acb:A1S_1042	hypothetical protein	+	2639337	2639588	252	1.2855
E5A72_RS12710	acb:A1S_1054	hypothetical protein	-	2648521	2649900	1380	1.3127
E5A72_RS12715	acb:A1S_1055	hypothetical protein	+	2650133	2653348	3216	2.1968
E5A72_RS12865	--	hypothetical protein	-	2696134	2696604	471	-1.1753
E5A72_RS12950	acb:A1S_1096	hypothetical protein	+	2714380	2715450	1071	-1.286
E5A72_RS12995	acb:A1S_1105	hypothetical protein	-	2726579	2726968	390	-6.5905
E5A72_RS13000	acb:A1S_1106	hypothetical protein	-	2727009	2727545	537	-4.5076
E5A72_RS13105	acb:A1S_1128	hypothetical protein	-	2752181	2753140	960	-2.1993
E5A72_RS13175	--	hypothetical protein	-	2766289	2766504	216	-1.3668		1.0746
E5A72_RS13200	--	hypothetical protein	-	2767709	2768668	960	-1.4506
E5A72_RS13265	--	hypothetical protein	+	2775786	2776001	216	-3.8887
E5A72_RS13270	acb:A1S_1148	hypothetical protein	+	2776001	2776402	402	-3.4437
E5A72_RS13555	--	hypothetical protein	+	2827803	2828147	345	-1.5361
E5A72_RS13620	acb:A1S_1204	hypothetical protein	-	2841274	2841489	216	-3.8062	4.9064
E5A72_RS13720	--	hypothetical protein	+	2863801	2864025	225	1.1761
E5A72_RS13760	acb:A1S_1226	hypothetical protein	+	2868253	2868798	546	-1.5158
E5A72_RS13775	--	hypothetical protein	+	2870419	2870646	228	1.4311
E5A72_RS13785	--	hypothetical protein	-	2871894	2872013	120	-1.9015		1.4345
E5A72_RS13810	acb:A1S_1231	hypothetical protein	-	2874795	2876009	1215	-4.5517
E5A72_RS13820	--	hypothetical protein	+	2876717	2876983	267	1.2701
E5A72_RS13825	acb:A1S_1171	hypothetical protein	+	2876997	2877143	147	-1.6138
E5A72_RS13835	--	hypothetical protein	+	2878701	2879330	630	-1.283		1.4531
E5A72_RS13860	acb:A1S_1238	hypothetical protein	+	2883024	2883572	549	1.6195
E5A72_RS13910	acb:A1S_1248	hypothetical protein	-	2893135	2893806	672	-3.4437
E5A72_RS13955	--	hypothetical protein	+	2903381	2904070	690	-1.1095
E5A72_RS13975	acb:A1S_1258	hypothetical protein	-	2906934	2907371	438	-2.2011
E5A72_RS13985	acb:A1S_1260	hypothetical protein	-	2908946	2909644	699	-2.1899
E5A72_RS13995	--	hypothetical protein	+	2911003	2911197	195	-1.3074
E5A72_RS14085	acb:A1S_1275	hypothetical protein	+	2929752	2930492	741	-5.9517		3.0746
E5A72_RS14090	acb:A1S_1276	hypothetical protein	+	2930508	2931161	654	-1.8887
E5A72_RS14100	acb:A1S_1279	hypothetical protein	-	2934808	2935344	537	-2.3293
E5A72_RS14115	--	hypothetical protein	+	2938793	2938918	126	-4.4437
E5A72_RS14120	acb:A1S_1282	hypothetical protein	+	2938923	2939357	435	-6.5189
E5A72_RS14245	--	hypothetical protein	+	2972422	2973024	603	2.0851
E5A72_RS14275	acb:A1S_1317	hypothetical protein	+	2977469	2978626	1158	-1.0239
E5A72_RS14290	--	hypothetical protein	+	2980564	2980851	288	-1.7818		1.9751
E5A72_RS14420	acb:A1S_1345	hypothetical protein	+	3007505	3008794	1290	1.5318
E5A72_RS14505	acb:A1S_1358	hypothetical protein	+	3024611	3025333	723	-1.4439
E5A72_RS14525	acb:A1S_1363	hypothetical protein	+	3029491	3030645	1155	-2.7443
E5A72_RS14600	acb:A1S_1380	hypothetical protein	+	3049933	3051216	1284	-2.5232
E5A72_RS14615	--	hypothetical protein	-	3053519	3053809	291	-1.9558
E5A72_RS14625	--	hypothetical protein	+	3055707	3055967	261	-1.0313
E5A72_RS14665	--	hypothetical protein	-	3062419	3062832	414	-2.9393		1.7527
E5A72_RS14695	acb:A1S_1392	hypothetical protein	-	3067095	3068741	1647	-3.5118
E5A72_RS14715	--	hypothetical protein	-	3073862	3073975	114	-2.2964	-2.3468
E5A72_RS14760	--	hypothetical protein	+	3079929	3080050	122	-7.3087		4.9803
E5A72_RS14925	acb:A1S_1435	hypothetical protein	+	3109980	3110798	819	-1.6094		1.7612
E5A72_RS15040	acb:A1S_1461	hypothetical protein	-	3134406	3136412	2007	1.5561
E5A72_RS15045	acb:A1S_1462	hypothetical protein	-	3136529	3137470	942	1.747
E5A72_RS15145	acb:A1S_1480	hypothetical protein	+	3159473	3159994	522	-2.3424
E5A72_RS15225	acb:A1S_1496	hypothetical protein	-	3175650	3176399	750	-2.1998
E5A72_RS15255	acb:A1S_1502	hypothetical protein	-	3181236	3182135	900	-1.5644
E5A72_RS15275	acb:A1S_1505	hypothetical protein	-	3184965	3185894	930	-3.6363
E5A72_RS15285	--	hypothetical protein	-	3186880	3187059	180	-1.4506
E5A72_RS15320	--	hypothetical protein	+	3193448	3193660	213	-1.8679
E5A72_RS15335	acb:A1S_1513	hypothetical protein	+	3195912	3197372	1461	-1.2783
E5A72_RS15365	--	hypothetical protein	-	3201205	3201390	186	-1.1688
E5A72_RS15400	acb:A1S_1525	hypothetical protein	+	3207791	3208537	747	-1.3995
E5A72_RS15405	acb:A1S_1526	hypothetical protein	-	3208573	3208803	231	1.6178
E5A72_RS15635	acb:A1S_1570	hypothetical protein	+	3253087	3253530	444	1.3848
E5A72_RS15690	acb:A1S_1602	hypothetical protein	+	3265225	3265674	450	-1.9393
E5A72_RS15720	--	hypothetical protein	-	3271579	3271662	84	-6.6587
E5A72_RS15800	acb:A1S_1622	hypothetical protein	+	3288174	3288530	357	-1.1128
E5A72_RS15810	acb:A1S_1624	hypothetical protein	+	3292327	3292761	435	-2.4033
E5A72_RS15820	acb:A1S_1627	hypothetical protein	-	3294330	3294668	339	-3.9582
E5A72_RS15855	acb:A1S_1635	hypothetical protein	-	3299796	3300443	648	1.1335
E5A72_RS15895	acb:A1S_1644	hypothetical protein	-	3308803	3310176	1374	1.825
E5A72_RS15905	acb:A1S_1646	hypothetical protein	+	3310906	3311370	465	-2.1875	-1.2499
E5A72_RS15950	--	hypothetical protein	+	3324063	3324356	294	-2.5076		1.6271
E5A72_RS15955	acb:A1S_1656	hypothetical protein	+	3324357	3325880	1524	-1.2672
E5A72_RS15960	--	hypothetical protein	+	3325877	3326215	339	-2.9393
E5A72_RS16000	acb:A1S_1662	hypothetical protein	+	3332459	3334027	1569	-1.0401
E5A72_RS16015	acb:A1S_1665	hypothetical protein	-	3336160	3337047	888	1.9101		-1.0146
E5A72_RS16025	acb:A1S_1666	hypothetical protein	-	3337478	3339034	1557	-1.4067
E5A72_RS16030	--	hypothetical protein	-	3339027	3339302	276	-1.4033
E5A72_RS16060	acb:A1S_1672	hypothetical protein	+	3346467	3347591	1125	-2.5692
E5A72_RS16070	acb:A1S_1674	hypothetical protein	-	3348764	3349633	870	1.9793
E5A72_RS16075	acb:A1S_1675	hypothetical protein	+	3349673	3350134	462	1.6505
E5A72_RS16110	--	hypothetical protein	+	3354516	3354740	225	-2.6918	1.6532	1.5698
E5A72_RS16160	--	hypothetical protein	+	3362666	3363007	342	1.4422
E5A72_RS16210	acb:A1S_1696	hypothetical protein	+	3371687	3372439	753	1.5746
E5A72_RS16270	acb:A1S_1709	hypothetical protein	+	3385178	3386833	1656	-1.1746
E5A72_RS16325	acb:A1S_1720	hypothetical protein	+	3396447	3397877	1431	-1.06	-1.1034	-1.1124
E5A72_RS16625	acb:A1S_1766	hypothetical protein	-	3456845	3457489	645	-1.5058
E5A72_RS16635	acb:A1S_1768	hypothetical protein	-	3458599	3459759	1161	-2.6588
E5A72_RS16650	acb:A1S_1771	hypothetical protein	-	3462660	3463481	822	-2.1306
E5A72_RS16710	acb:A1S_1782	hypothetical protein	-	3476495	3477298	804	-4.9111		1.1677
E5A72_RS16770	acb:A1S_1794	hypothetical protein	+	3488721	3489896	1176	-2.4881	1.0455	1.1866
E5A72_RS16800	acb:A1S_1802	hypothetical protein	-	3496990	3497448	459	-2.0662
E5A72_RS16805	acb:A1S_1803	hypothetical protein	-	3497458	3497892	435	-1.8539
E5A72_RS16830	acb:A1S_1808	hypothetical protein	+	3502481	3503770	1290	-2.7618
E5A72_RS16960	acb:A1S_1824	hypothetical protein	+	3524661	3525680	1020	1.1065
E5A72_RS16965	acb:A1S_1825	hypothetical protein	+	3525879	3526427	549	1.0806
E5A72_RS16975	acb:A1S_1827	hypothetical protein	-	3527883	3528575	693	-1.5188		1.0746
E5A72_RS16985	acb:A1S_1829	hypothetical protein	+	3529223	3530029	807	-1.167
E5A72_RS17020	acb:A1S_1836	hypothetical protein	-	3537058	3538056	999	-3.2979
E5A72_RS17040	acb:A1S_1841	hypothetical protein	-	3542142	3542903	762	-2.8507		1.6152
E5A72_RS17095	acb:A1S_1853	hypothetical protein	-	3554836	3556053	1218	-4.6049
E5A72_RS17315	--	hypothetical protein	+	3601178	3601666	489	-3.6363
E5A72_RS17375	acb:A1S_1912	hypothetical protein	-	3613389	3614147	759	1.7487
E5A72_RS17445	--	hypothetical protein	+	3631217	3631411	195	-4.0957
E5A72_RS17465	acb:A1S_1926	hypothetical protein	+	3634255	3634554	300	-3.6363
E5A72_RS17490	acb:A1S_1931	hypothetical protein	-	3638059	3638385	327	-2.0931
E5A72_RS17505	acb:A1S_1934	hypothetical protein	+	3639579	3640004	426	-1.4033
E5A72_RS17555	acb:A1S_1943	hypothetical protein	-	3647569	3648024	456	-2.3189		1.1512
E5A72_RS17605	acb:A1S_1952	hypothetical protein	+	3661432	3662061	630	1.4402
E5A72_RS17645	--	hypothetical protein	-	3670899	3671192	294	1.1063
E5A72_RS17750	--	hypothetical protein	-	3688773	3688865	93	-2.2908
E5A72_RS17800	--	hypothetical protein	-	3697951	3698157	207	-2.6359
E5A72_RS17885	acb:A1S_2000	hypothetical protein	-	3710398	3712671	2274	-1.9678
E5A72_RS17910	--	hypothetical protein	-	3720440	3720781	342	-4.6961
E5A72_RS17925	--	hypothetical protein	-	3722764	3722882	119	-6.1148		2.4896
E5A72_RS17960	--	hypothetical protein	+	3729329	3730036	708	-1.8552
E5A72_RS17965	acb:A1S_2014	hypothetical protein	+	3730132	3730770	639	-2.0662		1.1677
E5A72_RS18100	--	hypothetical protein	-	3751331	3751720	390	-5.1599
E5A72_RS18105	--	hypothetical protein	-	3751725	3752390	666	-3.6049
E5A72_RS18140	acb:A1S_2029	hypothetical protein	-	3756612	3758063	1452	-6.0286		3.8428
E5A72_RS18150	acb:A1S_2031	hypothetical protein	-	3759477	3759947	471	-3.4564		1.8116
E5A72_RS18155	acb:A1S_2032	hypothetical protein	-	3760006	3760647	642	-4.5432
E5A72_RS18205	--	hypothetical protein	-	3766162	3766503	342	-3.8062
E5A72_RS18310	acb:A1S_2041	hypothetical protein	-	3779968	3780831	864	-5.9939
E5A72_RS18445	acb:A1S_2071	hypothetical protein	-	3814544	3814987	444	-1.9092		1.2103
E5A72_RS18450	--	hypothetical protein	-	3815612	3815839	228	-3.5571
E5A72_RS18490	--	hypothetical protein	-	3823953	3824336	384	-1.3942	1.161
E5A72_RS18500	--	hypothetical protein	-	3824981	3825451	471	-1.7058
E5A72_RS18525	--	hypothetical protein	-	3831927	3832265	339	-2.6663
E5A72_RS18570	acb:A1S_2091	hypothetical protein	-	3840655	3841098	444	-2.3545
E5A72_RS18660	--	hypothetical protein	-	3863055	3863273	219	-6.9401		5.9132
E5A72_RS18670	acb:A1S_2112	hypothetical protein	-	3864105	3864962	858	-1.4755
E5A72_RS18700	acb:A1S_2118	hypothetical protein	+	3870203	3870511	309	-2.7552
E5A72_RS18735	--	hypothetical protein	-	3874923	3875351	429	-4.4651		1.8116
E5A72_RS18765	acb:A1S_2129	hypothetical protein	-	3881487	3881849	363	-1.2175
E5A72_RS18770	acb:A1S_2130	hypothetical protein	-	3881992	3886497	4506	1.1514
E5A72_RS18805	acb:A1S_2138	hypothetical protein	-	3894605	3897259	2655	-1.0695
E5A72_RS18910	acb:A1S_2159	hypothetical protein	+	3917247	3917810	564	1.1491		1.5688
E5A72_RS18930	acb:A1S_2162	hypothetical protein	-	3921388	3923826	2439	-1.8396
E5A72_RS18945	acb:A1S_2165	hypothetical protein	+	3927646	3928401	756	1.1387
E5A72_RS19040	acb:A1S_2185	hypothetical protein	+	3946412	3947254	843	1.2952
E5A72_RS19110	acb:A1S_2201	hypothetical protein	+	3961460	3962371	912	-1.4951
E5A72_RS19235	acb:A1S_3475	hypothetical protein	-	3985894	3987113	1220	-4.2213
Novel00200	acb:A1S_2708	hypothetical protein	-	596669	596965	297	-2.6049		1.4605
Novel00209	acb:A1S_2753	hypothetical protein	-	640109	641461	1353	-1.283		1.4896
Novel00212	acb:A1S_2776	hypothetical protein	-	663851	664697	847	-1.0133
Novel00351	acb:A1S_3343	hypothetical protein	-	1261450	1261897	448	-4.3367
Novel00355	acb:A1S_3350	hypothetical protein	-	1267656	1268138	483	-1.5076
Novel00370	acb:A1S_0184	hypothetical protein	-	1350811	1351278	468	-4.5432		4.6908
Novel00411	--	hypothetical protein	-	1542199	1542506	308	-1.3544
Novel00428	acb:A1S_3387	hypothetical protein	-	1676609	1676844	236	-1.3444	2.0455
Novel00491	acb:A1S_0606	hypothetical protein	-	2216084	2216464	381	-5.3367
Novel00548	--	hypothetical protein	-	2861537	2861920	384	-3.6363
Novel00549	--	hypothetical protein	-	2862366	2862787	422	-3.9582
Novel00678	acb:A1S_2246	hypothetical protein	+	51352	52018	667	-4.5432
Novel00724	--	hypothetical protein	+	520442	520702	261	1.6005
Novel00787	acb:A1S_3043	hypothetical protein	+	942239	943676	1438	-4.0957
Novel00801	acb:A1S_3114	hypothetical protein	+	1010001	1010627	627	2.4942
Novel00821	--	hypothetical protein	+	1125259	1125682	424	-4.4437	5.3215
Novel00828	--	hypothetical protein	+	1154287	1154354	68	-2.8362
Novel01036	acb:A1S_0736	hypothetical protein	+	2298093	2299972	1880	-4.8062
Novel01042	acb:A1S_0771	hypothetical protein	+	2345593	2347373	1781	-3.6363
Novel01058	acb:A1S_0817	hypothetical protein	+	2397115	2400322	3208	2.5508		1.112
Novel01126	--	hypothetical protein	+	2911428	2911933	506	1.726
Novel01143	--	hypothetical protein	+	3063273	3064467	1195	-4.0957
Novel01145	acb:A1S_1435	hypothetical protein	+	3109950	3110155	206	-3.8062
Novel01155	--	hypothetical protein	+	3201598	3201947	350	-3.6663
Novel01172	acb:A1S_1680	hypothetical protein	+	3353801	3354131	331	-4.9582
Novel01212	acb:A1S_2187	hypothetical protein	+	3947354	3949155	1802	1.0472
E5A72_RS18800	acb:A1S_2137	hypothetical protein;	-	3893877	3894593	717	-1.7497
E5A72_RS03785	acb:A1S_2911	hypothetical protein; K03744 LemA protein	+	820236	820805	570	-1.5408
E5A72_RS14710	acb:A1S_1395	hypothetical protein; K06975	+	3073471	3073755	285	-3.4437
E5A72_RS03320	acb:A1S_2824	hypothetical protein; K06980	+	716086	716808	723	1.1518
E5A72_RS17390	acb:A1S_1914	hypothetical protein; K07043	-	3616978	3617658	681	1.019
E5A72_RS17320	acb:A1S_1901	hypothetical protein; K07044	+	3601902	3602747	846	-2.051
E5A72_RS02910	acb:A1S_2746	hypothetical protein; K07088	-	631915	632820	906	-2.1753
E5A72_RS17205	acb:A1S_1877	hypothetical protein; K07112	-	3578033	3578446	414	-3.4318	1.5309	2.0552
E5A72_RS12685	acb:A1S_1049	hypothetical protein; K07460 putative endonuclease	+	2643922	2644323	402	-3.8627		1.4896
E5A72_RS02580	acb:A1S_2683	hypothetical protein; K07574 RNA-binding protein	+	553194	553517	324	1.8184
E5A72_RS16185	acb:A1S_1691	hypothetical protein; K09989 hypothetical protein	+	3365266	3366453	1188	2.2982		-1.0067
E5A72_RS14240	acb:A1S_1310	hypothetical protein; K11892 type VI secretion system protein ImpK	+	2971603	2972409	807	6.0356	3.387	2.045
E5A72_RS14235	acb:A1S_1309	hypothetical protein; K11893 type VI secretion system protein ImpJ	+	2970221	2971585	1365	1.2424
E5A72_RS14190	acb:A1S_1299	hypothetical protein; K11896 type VI secretion system protein ImpG	+	2956098	2957909	1812	1.066
E5A72_RS14185	acb:A1S_1297	hypothetical protein; K11897 type VI secretion system protein ImpF	+	2955605	2956081	477	1.5561
E5A72_RS14230	acb:A1S_1308	hypothetical protein; K11902 type VI secretion system protein ImpA	+	2969107	2970204	1098	1.1498
E5A72_RS07510	acb:A1S_2974	hypoxanthine phosphoribosyltransferase	+	1564225	1564752	528	1.9461
E5A72_RS03805	acb:A1S_2916	IISP family preprotein translocase membrane subunit	+	824504	825469	966	2.8425
E5A72_RS07340	acb:A1S_0020	ileS; isoleucyl-tRNA synthetase	+	1529009	1531846	2838	2.9438
E5A72_RS05425	acb:A1S_3235	imidazole glycerol phosphate synthetase glutamine amidotransferase subunit	+	1143949	1144566	618	1.2235
E5A72_RS16065	acb:A1S_1673	inner membrane permease protein	+	3347596	3348714	1119	-2.0777
E5A72_RS05720	acb:A1S_3286	inner membrane protein	+	1191889	1192212	324	-2.6359
E5A72_RS06425	acb:A1S_0200	inorganic pyrophosphatase	-	1335242	1335769	528	-5.8842
E5A72_RS04750	acb:A1S_3105	inositol-1-monophosphatase	-	998832	999662	831	2.8786		-1.1534
E5A72_RS04450	acb:A1S_3049	integral membrane protein transporter	-	951439	953634	2196	2.6013
E5A72_RS10685	acb:A1S_0611	integral membrane resistance protein	+	2221221	2221790	570	1.7238
E5A72_RS17825	acb:A1S_1988	intracellular sulfur oxidation protein (DsrE-like)	+	3701724	3702092	369	-1.2513		2.2552
E5A72_RS11575	acb:A1S_0834	ipk; 4-diphosphocytidyl-2-C-methyl-D-erythritol kinase	-	2409071	2409904	834	2.1597
E5A72_RS16730	acb:A1S_1786	iron transport protein	-	3479429	3480439	1011	-3.7424		1.4896
E5A72_RS16735	acb:A1S_1787	iron transport protein	-	3480442	3481461	1020	-1.5707
Novel00144	acb:A1S_2477	isocitrate dehydrogenase	-	316167	318639	2473	-2.0192		1.9226
Novel01087	acb:A1S_1008	isocitrate lyase	+	2600738	2602403	1666	-1.8111		2.0552
E5A72_RS05530	acb:A1S_3256	isoprenoid biosynthesis protein	+	1160412	1161074	663	-4.1438		1.4896
E5A72_RS10135	acb:A1S_0502	ispG; 4-hydroxy-3-methylbut-2-en-1-yl diphosphate synthase	+	2107854	2108969	1116	2.7763		-1.1965
E5A72_RS18835	acb:A1S_2145	kinase	-	3902724	3904022	1299	1.3502
E5A72_RS05515	acb:A1S_3254	KUP family potassium transport system low affinity	-	1157288	1159165	1878	1.6769
E5A72_RS14035	acb:A1S_1267	lactam utilization protein	+	2918148	2918912	765	1.5521
E5A72_RS11910	acb:A1S_0902	lactoylglutathione lyase-like protein	-	2478408	2478785	378	1.2024
Novel00522	acb:A1S_0902	lactoylglutathione lyase-like protein	-	2478625	2479047	423	2.0967
E5A72_RS12185	acb:A1S_0956	L-aspartate dehydrogenase	+	2535984	2536775	792	-2.4228
E5A72_RS01740	acb:A1S_2526	L-aspartate oxidase	+	370024	371667	1644	2.0309
E5A72_RS01715	acb:A1S_2521	leader peptidase	-	364381	365208	828	2.2397
E5A72_RS13930	acb:A1S_1529	leucine-responsive regulatory protein	-	2898170	2898637	468	-1.2079
E5A72_RS15425	acb:A1S_1529	leucine-responsive regulatory protein	+	3214696	3215184	489	-1.9241
E5A72_RS08775	acb:A1S_0227	leucyl aminopeptidase	-	1812637	1814085	1449	1.9496
E5A72_RS10320	acb:A1S_0542	leucyl-tRNA synthetase	-	2142623	2145247	2625	2.9751
E5A72_RS09710	acb:A1S_0418	leuD; isopropylmalate isomerase small subunit	+	2017293	2017940	648	1.0051	1.3517
E5A72_RS07235	acb:A1S_0041	linoleoyl-CoA desaturase	-	1510336	1511478	1143	-3.7091		1.2266
E5A72_RS05020	acb:A1S_3160	lipase	+	1058945	1059886	942	-2.1873
E5A72_RS11665	acb:A1S_0851	lipase	+	2426607	2427581	975	-1.805
E5A72_RS13070	acb:A1S_1121	lipase/esterase	-	2744237	2745130	894	-1.8643	1.128
E5A72_RS02770	acb:A1S_2704	lipB; lipoate-protein ligase B	+	602722	603375	654	1.3048
E5A72_RS02945	acb:A1S_2752	lipid A phosphoethanolamine transferase	-	638212	639861	1650	-1.1294
E5A72_RS15560	acb:A1S_1555	lipid transport protein flippase	+	3240909	3242636	1728	1.803
E5A72_RS14605	acb:A1S_1381	lipolytic protein	-	3051262	3052500	1239	-2.0433
E5A72_RS12100	acb:A1S_0938	lipoprotein	+	2520896	2522890	1995	5.0363	2.09	1.23
E5A72_RS12470	acb:A1S_1009	lipoprotein	-	2602483	2602962	480	-5.3912
E5A72_RS12850	acb:A1S_1080	lipoprotein	+	2693248	2694126	879	1.7186
Novel00686	acb:A1S_2317	lipoprotein	+	128513	129224	712	-4.0957
E5A72_RS05185	acb:A1S_3192	lipoprotein (ComL)	-	1094407	1094934	528	-2.9079
E5A72_RS10745	acb:A1S_0622	lipoprotein precursor (VacJ) transmembrane	-	2235029	2235778	750	1.8326
E5A72_RS01245	acb:A1S_2432	lipoprotein; K06194 lipoprotein NlpD	-	261042	261872	831	1.4816
E5A72_RS17630	acb:A1S_1957	L-kynurenine hydrolase	-	3668418	3669668	1251	-1.1411
E5A72_RS07090	acb:A1S_0067	L-lactate permease	-	1476975	1478636	1662	1.6764
E5A72_RS11020	acb:A1S_0730	long-chain fatty acid transport protein	+	2290902	2292287	1386	-3.3029		1.0006
E5A72_RS16920	acb:A1S_1816	long-chain fatty acid transport protein	-	3516428	3517801	1374	-3.1118
E5A72_RS09625	acb:A1S_0402	long-chain-acyl-CoA synthetase	-	1995139	1996980	1842	2.0136		-1.1623
E5A72_RS05945	acb:A1S_3330	lpxC; UDP-3-O-[3-hydroxymyristoyl] N-acetylglucosamine deacetylase	-	1246383	1247285	903	1.2515
E5A72_RS17700	acb:A1S_1967	lpxD; UDP-3-O-[3-hydroxymyristoyl] glucosamine N-acyltransferase	-	3677658	3678728	1071	2.0508
E5A72_RS14815	acb:A1S_1414	LrgB-like protein	+	3090185	3090874	690	-2.7136
E5A72_RS07345	acb:A1S_0019	lspA; lipoprotein signal peptidase	+	1531839	1532369	531	3.141		-2.0547
E5A72_RS15120	--	L-valine transporter subunit YgaH	-	3156437	3156778	342	-1.3377
E5A72_RS03390	acb:A1S_2838	lysine-specific permease	+	730590	732050	1461	1.9935
E5A72_RS01365	acb:A1S_2456	LysR family transcriptional regulator	-	289111	290007	897	-1.5442
E5A72_RS01455	acb:A1S_2473	LysR family transcriptional regulator	-	310274	311155	882	-3.4437
E5A72_RS02915	acb:A1S_2747	LysR family transcriptional regulator	+	632937	633821	885	-1.3293
E5A72_RS05635	acb:A1S_3271	LysR family transcriptional regulator	-	1175068	1175988	921	-2.3444
E5A72_RS06910	acb:A1S_0100	LysR family transcriptional regulator	+	1437029	1437910	882	-1.9179
E5A72_RS09610	acb:A1S_0399	LysR family transcriptional regulator	+	1993774	1994670	897	-4.1397		1.8361
E5A72_RS10965	acb:A1S_0720	LysR family transcriptional regulator	-	2278160	2279107	948	-2.6596
E5A72_RS11225	acb:A1S_0768	LysR family transcriptional regulator	-	2342718	2343605	888	2.5526
E5A72_RS12380	acb:A1S_0992	LysR family transcriptional regulator	-	2583370	2584278	909	1.617		-1.3517
E5A72_RS14480	acb:A1S_1353	LysR family transcriptional regulator	-	3018096	3019001	906	-1.8887
E5A72_RS15280	acb:A1S_1506	LysR family transcriptional regulator	+	3185989	3186840	852	-1.5237
E5A72_RS16375	acb:A1S_1727	LysR family transcriptional regulator	+	3408087	3408983	897	-1.3129
E5A72_RS16765	acb:A1S_1793	LysR family transcriptional regulator	-	3487674	3488609	936	-2.0222
E5A72_RS16810	acb:A1S_1804	LysR family transcriptional regulator	+	3497992	3498924	933	-1.3623
E5A72_RS17190	acb:A1S_1874	LysR family transcriptional regulator	+	3575294	3576214	921	-1.5992
E5A72_RS01790	acb:A1S_2537	LysR-type transcriptional regulator	+	379619	380542	924	2.0871		-1.1562
E5A72_RS12410	acb:A1S_0998	lysS; lysyl-tRNA synthetase	+	2588419	2589948	1530	3.2833		-1.0649
E5A72_RS10300	acb:A1S_0536	macrolide transport protein	-	2137632	2139626	1995	1.2549
E5A72_RS03075	acb:A1S_2778	Maf-like protein	-	666354	666914	561	2.1183
E5A72_RS15490	acb:A1S_1542	Maf-like protein	-	3227857	3228450	594	1.1875
E5A72_RS18435	acb:A1S_2069	magesium transporter transmembrane protein	-	3810489	3811208	720	-2.1376
E5A72_RS09495	acb:A1S_0375	magnesium and cobalt efflux protein	-	1972760	1973599	840	1.3001
E5A72_RS13950	acb:A1S_0362	magnesium Mg(2+)/cobalt Co(2+) transport protein	+	2902812	2903174	363	-1.3084
E5A72_RS18440	acb:A1S_2070	magnesium-transporting ATPase MgtA	-	3811224	3813980	2757	-2.5476
E5A72_RS01460	acb:A1S_2474	major facilitator family transporter	+	311252	312430	1179	-4.8362		2.0746
E5A72_RS16350	acb:A1S_1724	major facilitator superfamily alpha-ketoglutarate permease	-	3400907	3402193	1287	-1.3564
E5A72_RS11005	acb:A1S_0728	major facilitator superfamily citrate-proton symporter	-	2288086	2289357	1272	-1.8334
E5A72_RS02030	acb:A1S_2584	major facilitator superfamily family drug transporter	-	433935	434990	1056	-1.0621
E5A72_RS12225	acb:A1S_0964	major facilitator superfamily fosmidomycin	+	2545727	2546947	1221	-1.0194
E5A72_RS06875	acb:A1S_0108	major facilitator superfamily metabolite/H(+) symporter	-	1428269	1429621	1353	-1.7927
E5A72_RS18375	acb:A1S_2057	major facilitator superfamily methyl viologen resistance protein	-	3797533	3799011	1479	1.3013
E5A72_RS12165	acb:A1S_0952	major facilitator superfamily permease	+	2532529	2533752	1224	-1.6841
E5A72_RS12205	acb:A1S_0960	major facilitator superfamily permease	-	2541349	2542647	1299	-1.0346
E5A72_RS17025	acb:A1S_1837	major facilitator superfamily permease	-	3538067	3539299	1233	-2.964
E5A72_RS13645	acb:A1S_1210	major facilitator superfamily transporter	-	2849064	2850422	1359	-2.7928		1.4307
E5A72_RS13970	acb:A1S_1257	major facilitator superfamily transporter	+	2905535	2906839	1305	-1.4936
E5A72_RS16450	acb:A1S_1739	major facilitator superfamily transporter	-	3422913	3424256	1344	-2.7608		1.1219
E5A72_RS16815	acb:A1S_1805	major facilitator superfamily transporter	-	3499026	3500369	1344	-2.8378
E5A72_RS17160	acb:A1S_1867	major facilitator superfamily transporter	+	3568614	3569963	1350	-1.6867
E5A72_RS14270	acb:A1S_1316	major facilitator superfamily transporter cyanate permease	+	2976157	2977335	1179	-2.396
E5A72_RS06720	acb:A1S_0140	malate dehydrogenase	-	1392557	1394254	1698	1.7871
E5A72_RS15685	acb:A1S_1601	malate synthase G	+	3262957	3265122	2166	2.1992
E5A72_RS00810	acb:A1S_2338	malic enzyme	+	153285	155555	2271	2.4332
E5A72_RS14865	acb:A1S_1424	malonate decarboxylase subunit beta	+	3099707	3100558	852	-2.3593		3.0157
E5A72_RS14880	acb:A1S_1427	malonate decarboxylase subunit epsilon	+	3101994	3102932	939	-2.2513		1.4201
E5A72_RS17155	acb:A1S_1866	MarR family multidrug resistance pump transcriptional regulator	+	3567746	3568213	468	-3.8062
E5A72_RS17580	acb:A1S_1948	MarR family multidrug resistance pump transcriptional regulator	+	3655440	3655904	465	2.4102
E5A72_RS07885	acb:A1S_3420	MATE family drug transporter	+	1640160	1641503	1344	-4.2622		1.4632
E5A72_RS07430	--	matrixin family metalloprotease	+	1547889	1548806	918	-1.7563
E5A72_RS07435	--	matrixin family metalloprotease	+	1548993	1549898	906	1.0667
E5A72_RS10525	acb:A1S_0581	mazG; nucleoside triphosphate pyrophosphohydrolase	+	2192970	2193776	807	-2.7128		1.0042
E5A72_RS19145	acb:A1S_2207	membrane protein	-	3967847	3968737	891	-3.7123	1.4605	1.1271
E5A72_RS05195	acb:A1S_3194	membrane protein (ComN)	-	1095682	1096323	642	-3.6512		1.6913
E5A72_RS05190	acb:A1S_3193	membrane protein (ComO)	-	1094945	1095685	741	-1.4834
E5A72_RS17715	acb:A1S_1970	membrane-associated Zn-dependent proteases 1	-	3681826	3683181	1356	1.4734
E5A72_RS13980	acb:A1S_1259	MerR family transcriptional regulator	-	2907708	2908736	1029	-1.0678
E5A72_RS16980	acb:A1S_1828	MerR family transcriptional regulator	+	3528731	3529147	417	-1.0199
E5A72_RS11750	acb:A1S_0871	metal-dependent hydrolase	+	2445701	2446576	876	-1.4105		1.1496
E5A72_RS17200	acb:A1S_1876	metallo-beta lactamase	-	3577162	3578028	867	-1.7632
E5A72_RS03130	acb:A1S_2789	metallopeptidase	-	676157	678205	2049	-1.8457
E5A72_RS02635	--	metalloprotease	+	562946	563662	717	-1.2299
E5A72_RS17420	acb:A1S_1920	metalloprotease; K06972	-	3623343	3626297	2955	1.5239
E5A72_RS11290	acb:A1S_0778	metG; methionyl-tRNA synthetase	-	2354581	2356644	2064	2.5687
E5A72_RS12275	acb:A1S_0971	metH; B12-dependent methionine synthase	-	2555548	2559234	3687	2.7347		-1.3591
E5A72_RS15375	acb:A1S_1519	methionine adenosyltransferase	-	3202021	3203187	1167	1.7811		-1.1304
E5A72_RS00745	acb:A1S_2324	methionine aminopeptidase	+	134836	135663	828	1.8767
E5A72_RS07690	acb:A1S_3456	methionyl-tRNA formyltransferase	-	1600788	1601750	963	1.2192
E5A72_RS18685	acb:A1S_2114	methyl-directed mismatch repair enzyme	-	3866645	3868597	1953	1.2147
E5A72_RS00255	acb:A1S_2232	methylmalonate-semialdehyde dehydrogenase	-	40970	42538	1569	-1.7201
E5A72_RS06905	acb:A1S_2232	methylmalonate-semialdehyde dehydrogenase	-	1435346	1436863	1518	-1.2362	1.0539
E5A72_RS02630	acb:A1S_2693	methyltransferase	-	562535	562864	330	-2.1153
E5A72_RS10865	acb:A1S_0700	methyltransferase	+	2261512	2262303	792	1.0945
E5A72_RS09990	acb:A1S_0471	metX; homoserine O-acetyltransferase	-	2070109	2071269	1161	1.7338
E5A72_RS02955	acb:A1S_2754	MFS family transporter	-	641895	643142	1248	-4.0669		1.4896
E5A72_RS11270	acb:A1S_0775	MFS family transporter	-	2351090	2352733	1644	-1.4843
E5A72_RS11945	acb:A1S_0909	MFS family transporter	+	2484825	2486348	1524	1.3809		-1.2465
E5A72_RS14940	acb:A1S_1440	MFS family transporter	+	3113976	3115442	1467	-3.3184
E5A72_RS16655	acb:A1S_1772	MFS family transporter	-	3463636	3465183	1548	-1.6377
E5A72_RS14835	acb:A1S_1418	MFS permease	-	3093768	3094955	1188	-1.531
E5A72_RS17955	acb:A1S_2013	MFS superfamily metabolite transporter	-	3727648	3728784	1137	-1.117
E5A72_RS00755	acb:A1S_2326	MFS superfamily nitrate transporter transmembrane protein	+	137399	138745	1347	-1.5102
E5A72_RS13055	acb:A1S_1117	MFS superfamily vanillate transporter	+	2739820	2741166	1347	-2.5819
E5A72_RS11990	acb:A1S_0915	MFS transporter	-	2494924	2496309	1386	-1.9358
E5A72_RS13925	acb:A1S_1251	mismatch repair protein	-	2895250	2897895	2646	1.0228
E5A72_RS09110	--	molecular chaperone HtpG	+	1881508	1883427	1920	2.0065
E5A72_RS17890	acb:A1S_2001	molybdopterin-guanine dinucleotide synthase	-	3712822	3713451	630	-1.7892
E5A72_RS04480	acb:A1S_3054	monooxygenase	-	958385	959875	1491	1.911
E5A72_RS18905	acb:A1S_2158	monooxygenase	+	3916096	3917100	1005	1.1314
E5A72_RS14935	acb:A1S_1486	monooxygenase (DszA-like)	+	3112389	3113780	1392	-1.0557
Novel00446	acb:A1S_0343	monovalent cation/H+ antiporter subunit A	-	1932982	1933270	289	-4.2213
E5A72_RS09330	--	monovalent cation/H+ antiporter subunit F	-	1927316	1927591	276	-1.0199		1.5827
E5A72_RS09325	acb:A1S_0339	monovalent cation/H+ antiporter subunit G	-	1926899	1927303	405	-7.2945	4.5439	4.9803
E5A72_RS06805	acb:A1S_0122	morphogenic pathway activator (BolA)	-	1408657	1408965	309	1.1932
E5A72_RS11310	acb:A1S_0781	MTA/SAH nucleosidase	+	2358951	2359823	873	-3.8905		1.0042
E5A72_RS17050	acb:A1S_1843	muconate cycloisomerase I	+	3544033	3545139	1107	-1.3192
Novel00296	acb:A1S_3146	multidrug ABC transporter	-	1046747	1048147	1401	3.2055
E5A72_RS16790	acb:A1S_1799	multidrug efflux MFS transporter	+	3494231	3495808	1578	-2.9106
E5A72_RS02640	acb:A1S_2694	Mur ligase middle region	-	563659	565383	1725	-1.2003
E5A72_RS05970	acb:A1S_3335	murC; UDP-N-acetylmuramate--L-alanine ligase	-	1251880	1253328	1449	1.8283
E5A72_RS05975	acb:A1S_3336	murG; undecaprenyldiphospho-muramoylpentapeptide beta-N-acetylglucosaminyltransferase	-	1253340	1254437	1098	1.1656
E5A72_RS03565	acb:A1S_2876	N-(5'-phosphoribosyl)anthranilate isomerase	-	770657	771316	660	1.4178
E5A72_RS16195	acb:A1S_1693	N5-glutamine S-adenosyl-L-methionine-dependent methyltransferase	+	3367932	3368936	1005	1.9672
E5A72_RS13550	acb:A1S_1189	N-6 adenine-specific DNA methylase	-	2825360	2827585	2226	1.9126
E5A72_RS02395	acb:A1S_2650	N-acetyltransferase GCN5	+	513748	514254	507	1.1884
E5A72_RS13920	acb:A1S_1250	N-acetyltransferase GCN5	-	2894655	2895185	531	-1.0407
E5A72_RS05550	acb:A1S_3258	NAD(P)H oxidoreductase	-	1163137	1163694	558	-1.8739
E5A72_RS01345	acb:A1S_2452	NAD-dependent aldehyde dehydrogenases	-	283210	284640	1431	1.7789
E5A72_RS16970	acb:A1S_1826	NADH dehydrogenase FAD-containing subunit	+	3526586	3527791	1206	-1.4506
E5A72_RS12700	acb:A1S_1052	NADH pyrophosphatase; K03426 NAD+ diphosphatase	-	2646001	2646744	744	1.0807
E5A72_RS10290	acb:A1S_0534	NADH-dependent enoyl-ACP reductase	+	2135312	2136145	834	1.0635
E5A72_RS05815	acb:A1S_3305	NADH-dependent FMN reductase	+	1216647	1217384	738	2.6597	-1.3931	-1.5531
E5A72_RS05690	acb:A1S_3280	NADP+-dependent succinate semialdehyde dehydrogenase	-	1184374	1185822	1449	1.9027
E5A72_RS06520	acb:A1S_0179	NADPH-dependent FMN reductase	+	1356451	1357017	567	-2.9737
Novel01038	acb:A1S_0748	NarL family two-component response regulator	+	2321144	2322235	1092	-5.3367
E5A72_RS14825	acb:A1S_1416	negative transcriptional regulator	+	3092488	3093123	636	-1.1889
E5A72_RS02090	--	NF038105 family protein	-	449018	449206	189	1.7146
E5A72_RS12105	acb:A1S_0939	N-glycosyltransferase	+	2522904	2524163	1260	1.3881
E5A72_RS16700	acb:A1S_1780	nicotinate phosphoribosyltransferase	-	3473924	3475417	1494	-1.0626
E5A72_RS15990	acb:A1S_1660	nicotinate-nucleotide-dimethylbenzimidazole phosphoribosyltransferase	+	3330687	3331742	1056	-1.2144
E5A72_RS17900	acb:A1S_2004	nitrate reductase	-	3716247	3717869	1623	-3.3272
E5A72_RS17895	acb:A1S_2002	nitrate reductase large subunit	-	3713448	3716228	2781	-1.9405
E5A72_RS17920	acb:A1S_2007	nitrate transport protein (NasF)	+	3721757	3722767	1011	-3.1759
E5A72_RS16330	acb:A1S_1721	nitrate/sulfonate/bicarbonate ABC transporter permease	+	3397912	3398766	855	-1.8728
E5A72_RS17905	acb:A1S_2005	nitrite reductase	-	3717882	3720428	2547	-3.4011
E5A72_RS08730	acb:A1S_0218	nitrogen assimilation regulatory protein P-II 2	+	1805650	1805988	339	-3.2908		2.9751
E5A72_RS00380	acb:A1S_2258	nitroreductase	-	63967	64542	576	1.4189
E5A72_RS02335	acb:A1S_2644	nitroreductase	+	504907	505512	606	1.3365
E5A72_RS16760	acb:A1S_1792	nucleoside-diphosphate-sugar epimerase	-	3486491	3487462	972	-2.736		1.0006
E5A72_RS15530	acb:A1S_1549	nucleotidyl transferase	+	3236686	3237375	690	1.161
Novel00945	acb:A1S_0335	nusA; transcription elongation factor NusA	+	1921403	1926831	5429	2.9397
E5A72_RS06055	acb:A1S_3352	OHCU decarboxylase	+	1269301	1269804	504	-2.283
E5A72_RS12730	acb:A1S_1058	oligopeptide transport protein	+	2656281	2657291	1011	-2.0087
E5A72_RS10280	acb:A1S_0532	oligoribonuclease	+	2133752	2134318	567	1.7025
E5A72_RS13905	acb:A1S_1247	O-methyltransferase protein	-	2892327	2892995	669	1.1024
E5A72_RS13570	acb:A1S_1193	OmpA/MotB protein	+	2830749	2832164	1416	-4.0957
E5A72_RS11985	--	OprD family outer membrane porin	-	2493499	2494845	1347	-4.8714		1.9751
E5A72_RS01805	acb:A1S_2540	organic radical activating enzyme	+	382557	383267	711	2.4769
E5A72_RS15520	acb:A1S_1546	organic solvent tolerance protein	-	3233114	3235552	2439	1.7967
E5A72_RS15660	acb:A1S_1575	orotidine 5'-phosphate decarboxylase	+	3257017	3257715	699	2.3034
E5A72_RS00310	acb:A1S_2244	O-sialoglycoprotein endopeptidase gcp	-	50244	51254	1011	1.1388
Novel01076	acb:A1S_0894	outer membrane lipoprotein	+	2468659	2468960	302	2.4769
E5A72_RS18480	acb:A1S_2076	outer membrane porin receptor for Fe(III)-coprogen,	-	3821065	3823221	2157	-2.4293		1.1074
E5A72_RS00750	acb:A1S_2325	outer membrane protein	+	135868	136986	1119	2.411
E5A72_RS17710	acb:A1S_1969	outer membrane protein	-	3679278	3681767	2490	2.0431
Novel00656	acb:A1S_2132	outer membrane protein	-	3889027	3889256	230	-3.4437
E5A72_RS05180	acb:A1S_3191	outer membrane protein (ComQ)	-	1092174	1094339	2166	-2.0189
E5A72_RS17705	acb:A1S_1968	outer membrane protein (OmpH)	-	3678733	3679236	504	1.5268
E5A72_RS02120	acb:A1S_2601	outer membrane protein A	-	452746	455193	2448	-2.8887
E5A72_RS01795	acb:A1S_2538	outer membrane protein CarO precursor	-	380634	381362	729	-3.1257		2.1677
Novel00933	acb:A1S_0292	outer membrane protein W	+	1880280	1880915	636	-5.8458
E5A72_RS18475	acb:A1S_2075	outer membrane protein; K07275 outer membrane protein	-	3819647	3820702	1056	-1.5117
E5A72_RS11580	acb:A1S_0835	outer-membrane lipoprotein	-	2409923	2410501	579	1.8825
E5A72_RS09370	acb:A1S_0347	oxidoreductase	-	1937303	1938616	1314	-1.9716
E5A72_RS16460	acb:A1S_1742	oxidoreductase	+	3425849	3426634	786	-1.6174
E5A72_RS18540	acb:A1S_2085	oxidoreductase	-	3834024	3834707	684	-1.1209
Novel00556	acb:A1S_1370	oxidoreductase	-	3035045	3038571	3527	-4.9582
E5A72_RS17000	acb:A1S_1832	oxidoreductase FMN-binding	-	3531964	3533202	1239	-1.9134
E5A72_RS17480	acb:A1S_1929	oxidoreductase; K07078	-	3636061	3636657	597	2.6773
E5A72_RS16465	acb:A1S_1743	oxygenase subunit protein	+	3426666	3427916	1251	-2.2144
E5A72_RS14425	acb:A1S_1347	PaaX; K02616 phenylacetic acid degradation operon negative regulatory protein	+	3008848	3009813	966	1.5612
E5A72_RS10810	acb:A1S_0689	p-aminobenzoate synthetase	-	2248921	2250276	1356	-2.7396
E5A72_RS10550	acb:A1S_0587	panC; pantoate--beta-alanine ligase	+	2197081	2197929	849	1.0925		-1.1349
E5A72_RS19140	acb:A1S_2206	paraquat-inducible protein A	-	3966997	3967614	618	-3.6663
E5A72_RS17195	acb:A1S_1875	pca operon regulatory protein	+	3576257	3577069	813	-1.3888
E5A72_RS05205	acb:A1S_3196	penicillin binding protein (PonA)	+	1097544	1100099	2556	1.2614
E5A72_RS12530	acb:A1S_1020	penicillin-binding protein 2	-	2610471	2612489	2019	1.5561
E5A72_RS18575	acb:A1S_2092	pepN; aminopeptidase N; K01256 aminopeptidase N	-	3841737	3844343	2607	1.6138	1.2557
E5A72_RS13745	acb:A1S_1225	peptidase S24 S26A and S26B	-	2866591	2867262	672	1.3783
E5A72_RS04860	acb:A1S_3126	peptidase S8/S53 subtilisin kexin sedolisin	-	1024133	1025488	1356	-1.6608
E5A72_RS18875	acb:A1S_2154	peptide chain release factor 1	-	3911462	3912550	1089	1.0721
E5A72_RS05870	acb:A1S_3316	peptide chain release factor 2	-	1227387	1228482	1096	1.7427
E5A72_RS12210	acb:A1S_0961	peptide deformylase 2	+	2542882	2543364	483	-1.6573		1.4678
E5A72_RS15080	acb:A1S_1469	peptide methionine sulfoxide reductase	+	3148209	3148628	420	-2.9882
E5A72_RS02400	acb:A1S_2651	peptide synthetase	-	514324	518322	3999	-1.258
E5A72_RS15515	acb:A1S_1545	peptidyl-prolyl cis-trans isomerase	-	3231804	3233114	1311	2.2303
E5A72_RS15870	acb:A1S_1638	peptidyl-prolyl cis-trans isomerase	+	3301683	3303548	1866	1.7534
E5A72_RS02425	acb:A1S_2654	periplasmic binding protein of transport/transglycosylase	+	520692	521696	1005	2.5776
E5A72_RS01305	acb:A1S_2444	periplasmic protease	-	272891	273853	963	1.7207
E5A72_RS05630	acb:A1S_3270	permease	+	1174184	1175071	888	-1.7745
E5A72_RS08900	acb:A1S_0254	permease	+	1841384	1842289	906	-4.1116		1.8681
E5A72_RS13935	acb:A1S_1253	permease	+	2898756	2899616	861	-3.256		1.5065
E5A72_RS14975	acb:A1S_1447	permease	-	3121533	3123002	1470	-2.4406
E5A72_RS12010	acb:A1S_0919	permease transmembrane protein	+	2499114	2499820	707	-2.5269
E5A72_RS07105	acb:A1S_0064	pgi; glucose-6-phosphate isomerase	-	1481440	1483110	1671	1.3678
E5A72_RS18145	acb:A1S_2030	phage associated protein	-	3758060	3759487	1428	-3.225
E5A72_RS15250	acb:A1S_1501	Phage integrase	+	3179424	3180656	1233	-2.985		1.1915
E5A72_RS18135	acb:A1S_2028	phage putative head morphogenesis protein	-	3755507	3756610	1104	-2.8887
E5A72_RS17090	acb:A1S_1852	phenylacetaldehyde dehydrogenase	-	3553315	3554802	1488	-2.0586
E5A72_RS01655	acb:A1S_2511	phenylacetic acid degradation-related protein	+	357527	357964	438	-1.1449
E5A72_RS10630	acb:A1S_0601	pheS; phenylalanyl-tRNA synthetase subunit alpha	+	2209970	2210950	981	1.4646
E5A72_RS10635	acb:A1S_0602	pheT; phenylalanyl-tRNA synthetase subunit beta	+	2210984	2213365	2382	2.6395
E5A72_RS12280	acb:A1S_0972	phosphate transporter	+	2559697	2561328	1632	2.2095
E5A72_RS01310	acb:A1S_2445	phosphate transporter ATP-binding protein	-	274000	274902	903	1.5956
E5A72_RS17725	acb:A1S_1972	phosphatidate cytidylyltransferase;	-	3684380	3685204	825	1.2788		-1.6147
E5A72_RS04290	acb:A1S_3017	phosphatidylserine synthase	-	921218	922051	834	1.1988
E5A72_RS16010	acb:A1S_1664	phospho-2-dehydro-3-deoxyheptonate aldolase	-	3334954	3336063	1110	2.7837
E5A72_RS03055	acb:A1S_2775	phosphoadenosine phosphosulfate reductase	+	662122	662886	765	-1.8362
E5A72_RS02500	acb:A1S_2668	phosphoenolpyruvate carboxykinase	+	536913	538745	1833	-2.4737
Novel00727	acb:A1S_2668	phosphoenolpyruvate carboxykinase	+	536868	538650	1783	-4.3367
Novel01207	acb:A1S_2164	phosphoenolpyruvate synthase	+	3925127	3927573	2447	-1.6663
E5A72_RS10050	acb:A1S_0483	phosphogluconate dehydratase	+	2088040	2089893	1854	2.1315
E5A72_RS15500	acb:A1S_1543	phosphoglycerate kinase	+	3228972	3230159	1188	1.3949
E5A72_RS08790	acb:A1S_0230	phosphoglyceromutase	+	1816525	1818072	1548	2.0037
E5A72_RS09645	acb:A1S_0406	phosphoglycolate phosphatase protein	+	2002157	2002831	675	1.175
E5A72_RS11830	acb:A1S_0887	phosphomannomutase	+	2462101	2463519	1419	1.5285
E5A72_RS05220	acb:A1S_3200	phospho-N-acetylmuramoyl-pentapeptide transferase	-	1101337	1102455	1119	1.7367		-1.0371
E5A72_RS14535	acb:A1S_1365	phosphonoacetaldehyde hydrolase	+	3031896	3032711	816	-4.2745		1.1063
E5A72_RS06820	acb:A1S_0119	phosphopantethiene-protein transferase	-	1409488	1410252	765	-2.0273
E5A72_RS07450	acb:A1S_2963	phosphoribosylaminoimidazole carboxylase ATPase subunit	-	1552417	1553538	1122	2.6063		-1.2461
E5A72_RS07860	acb:A1S_3425	phosphoribosylaminoimidazolesuccinocarboxamide synthase	-	1635747	1636466	720	-5.5432
E5A72_RS14875	acb:A1S_1426	phosphoribosyl-dephospho-CoA transferase	+	3101373	3101981	609	-2.6359		2.1285
E5A72_RS02035	acb:A1S_2585	phosphoribosylformylglycinamidine synthase	-	435073	438906	3834	3.5322		-1.1086
E5A72_RS02195	acb:A1S_2617	phosphoserine aminotransferase	-	471620	472699	1080	1.8096
E5A72_RS15525	acb:A1S_1548	phosphotransferase; K07102	+	3235673	3236686	1014	1.903
E5A72_RS12260	acb:A1S_0968	phthalate transporter	+	2552259	2553587	1329	-1.4834
E5A72_RS16340	acb:A1S_1723	phycobiliprotein	+	3399604	3400602	999	-1.6902
E5A72_RS13025	acb:A1S_1111	p-hydroxycinnamoyl CoA hydratase/lyase	-	2733605	2734438	834	-1.6983
E5A72_RS15305	acb:A1S_1509	pili assembly chaperone	-	3191241	3191981	741	1.1366
E5A72_RS05060	--	pilus assembly protein	-	1067049	1067807	759	2.8539
E5A72_RS05065	acb:A1S_3168	pilus assembly protein PilW	-	1067864	1068865	1002	2.9993
E5A72_RS11705	acb:A1S_0861	Pirin; K06911	-	2435219	2436079	861	1.233
E5A72_RS16055	acb:A1S_1671	PltJ; K01990 ABC-2 type transport system ATP-binding protein	+	3344699	3346456	1758	-2.0572		1.1076
E5A72_RS10535	acb:A1S_0583	poly(A) polymerase I (PAP)	+	2194280	2195743	1464	1.9014
E5A72_RS16125	acb:A1S_1682	poly(R)-hydroxyalkanoic acid synthase	-	3356316	3357401	1086	2.4601
E5A72_RS09125	acb:A1S_0298	polyketide biosynthetic dithiol-disulfide isomerase	-	1886033	1886737	705	2.0981
E5A72_RS05455	acb:A1S_3241	polyketide synthesis monooxygenase	-	1148468	1148779	312	-2.5891
E5A72_RS09395	acb:A1S_0352	polyphosphate-AMP phosphotransferase	+	1943064	1944482	1419	-2.1179
E5A72_RS13005	acb:A1S_1107	porin	-	2727602	2728822	1221	-3.8362
E5A72_RS13060	acb:A1S_1118	porin for vanillate trafficking (VanP)	+	2741198	2742478	1281	-4.701		2.2832
E5A72_RS16085	acb:A1S_1677	porin precursor	-	3350933	3352039	1107	1.4999
E5A72_RS17225	acb:A1S_1881	porin; K07267 porin	-	3582610	3583929	1320	-2.0929
E5A72_RS08935	acb:A1S_0262	porphobilinogen deaminase	+	1848595	1849524	930	1.4644
E5A72_RS17410	acb:A1S_1918	potassium uptake protein (TrkH)	+	3620792	3622129	1338	-1.2767
E5A72_RS03500	acb:A1S_2862	preprotein translocase subunit SecA; K03070 preprotein translocase subunit SecA	-	756066	758789	2724	5.376	2.349	1.65783
E5A72_RS10390	acb:A1S_0554	prfC; peptide chain release factor 3	+	2162115	2163707	1593	1.9316
E5A72_RS19035	acb:A1S_2184	prmA; 50S ribosomal protein L11 methyltransferase; K02687 ribosomal protein L11 methyltransferase	+	3945493	3946398	906	2.1725
E5A72_RS10075	acb:A1S_0489	proA; gamma-glutamyl phosphate reductase	-	2094526	2095791	1266	2.1319
E5A72_RS03295	acb:A1S_2819	prolyl-tRNA synthetase	+	712165	713880	1716	2.3196
E5A72_RS02155	acb:A1S_2608	protease	-	462015	463031	1017	1.5824
E5A72_RS03110	acb:A1S_2785	protease	+	672933	673493	561	-1.1215		1.0209
E5A72_RS19000	acb:A1S_2177	proteasome protease	-	3937670	3938404	735	1.3296
E5A72_RS19200	acb:A1S_2217	protein CsuA	-	3979849	3980397	549	5.7238		4.1059
Novel00673	acb:A1S_2218	protein CsuA/B	-	3980193	3981116	924	3.9582
E5A72_RS19190	acb:A1S_2215	protein CsuC; K07346 fimbrial chaperone protein	-	3978498	3979319	822	1.3111		1.0547
E5A72_RS19185	acb:A1S_2214	protein CsuD; K07347 outer membrane usher protein	-	3976003	3978501	2499	-1.4716
E5A72_RS19180	acb:A1S_2213	protein CsuE	-	3974987	3976006	1020	3.9517		1.3376
E5A72_RS14410	acb:A1S_1343	protein PaaC	+	3004705	3006243	1539	1.9444
E5A72_RS09485	acb:A1S_0372	protein secretion chaperone	+	1970864	1971202	339	1.1336
E5A72_RS07190	acb:A1S_0049	protein tyrosine kinase	+	1499332	1501518	2187	1.0927
E5A72_RS07055	acb:A1S_0073	prpB; 2-methylisocitrate lyase	-	1469691	1470575	885	1.1696
E5A72_RS08090	acb:A1S_3378	psd; phosphatidylserine decarboxylase	+	1684669	1685520	852	1.4376
E5A72_RS01485	acb:A1S_2476	pseudouridine synthase	+	315239	316027	789	1.1884
E5A72_RS18695	acb:A1S_2117	pseudouridylate synthase	+	3869213	3870091	879	-1.264
E5A72_RS15110	acb:A1S_1475	purT; phosphoribosylglycinamide formyltransferase 2;	-	3154599	3155816	1218	1.8059
E5A72_RS13560	acb:A1S_1190	pyrB; aspartate carbamoyltransferase catalytic subunit	+	2828271	2829287	1017	1.3436
Novel00612	acb:A1S_1900	pyrG; CTP synthetase	-	3597183	3600975	3793	-2.3293
E5A72_RS17740	acb:A1S_1975	pyrH; uridylate kinase	-	3686602	3687330	729	1.6912		-1.1109
E5A72_RS10455	acb:A1S_0566	pyridine nucleotide transhydrogenase (proton pump) subunit alpha (part1)	+	2176466	2177593	1128	2.7931		-2.2917
Novel01003	acb:A1S_0566	pyridine nucleotide transhydrogenase (proton pump) subunit alpha (part1)	+	2176409	2176763	355	1.726	-2.3468
E5A72_RS10465	acb:A1S_0568	pyridine nucleotide transhydrogenase subunit beta	+	2177932	2179386	1455	2.3283		-1.3881
E5A72_RS10680	acb:A1S_0610	pyrroline-5-carboxylate reductase	+	2220363	2221199	837	1.9504
E5A72_RS17220	acb:A1S_1880	pyrroloquinoline-quinone QuiA	-	3580098	3582527	2430	-2.1154
E5A72_RS01335	acb:A1S_2450	pyruvate decarboxylase	-	280797	282518	1722	1.2873
E5A72_RS03420	acb:A1S_2844	quaternary ammonium compound-resistance protein	-	737681	738034	354	-2.4737
E5A72_RS00685	acb:A1S_2313	queF; 7-cyano-7-deazaguanine reductase	+	124522	125334	813	1.7051
E5A72_RS10930	acb:A1S_0713	quinolinate synthetase	+	2273732	2274796	1065	1.6227
E5A72_RS03040	acb:A1S_2772	quinone family NAD(P)H dehydrogenase	+	658475	659173	699	-2.2398
E5A72_RS07570	acb:A1S_0003	recF; recombination protein F	+	1574805	1575887	1083	1.2795
E5A72_RS16145	acb:A1S_1685	recR; recombination protein RecR	+	3359740	3360336	597	2.4053
E5A72_RS15385	acb:A1S_1522	redox disulfide bond formation protein OsmC-like protein	-	3205755	3206162	408	1.0027
E5A72_RS00265	acb:A1S_2235	regulatory protein LysR	+	44129	45046	918	-2.5571		1.56
E5A72_RS14845	acb:A1S_1420	regulatory protein LysR	+	3095825	3096739	915	-1.9211
E5A72_RS18990	acb:A1S_2175	replicative DNA helicase	+	3935070	3936515	1446	1.6282
E5A72_RS02340	acb:A1S_2645	repressor protein	-	505627	506244	618	-2.3851
E5A72_RS13110	acb:A1S_1129	repressor protein	+	2753666	2754289	624	-2.3461
Novel00432	acb:A1S_0236	response regulator	-	1822441	1823069	629	-1.2513		1.2552
E5A72_RS17915	acb:A1S_2006	response regulator protein	+	3721166	3721756	591	-2.8887
E5A72_RS17760	acb:A1S_1978	response regulator protein; K07712 two-component system	+	3690163	3691656	1494	1.1261
E5A72_RS08755	acb:A1S_0223	riboflavin synthase subunit alpha	+	1810493	1811152	660	1.5701
Novel00457	acb:A1S_0403	ribonuclease E	-	2000139	2000986	848	3.3337
E5A72_RS09630	acb:A1S_0403	ribonuclease E; K08300 ribonuclease E	-	1997173	2000505	3333	3.064
E5A72_RS03070	acb:A1S_2777	ribonuclease G endoribonuclease G	-	664786	666240	1455	1.4459
E5A72_RS07230	acb:A1S_0042	ribonuclease PH	-	1509461	1510177	717	1.685
E5A72_RS12755	acb:A1S_1065	ribonuclease T	-	2662739	2663401	663	3.5721		-1.456
E5A72_RS01400	acb:A1S_2463	ribosomal large subunit pseudouridine synthase A(RluA-like)	-	298003	298641	639	2.4661		-1.2222
E5A72_RS11455	acb:A1S_0810	ribosomal large subunit pseudouridine synthase B	-	2393293	2394216	924	-2.4033
E5A72_RS11605	acb:A1S_0841	ribosomal large subunit pseudouridine synthase D	+	2416837	2417889	1053	1.6699
E5A72_RS03385	acb:A1S_2837	ribosomal RNA small subunit methyltransferase C	+	729555	730568	1014	1.8403
E5A72_RS17735	acb:A1S_1974	ribosome releasing factor	-	3685962	3686516	555	-6.5036	-3.9244	-2.1244
E5A72_RS17745	acb:A1S_1976	rimO; 30S ribosomal protein S12 methylthiotransferase	-	3687382	3688725	1344	3.0075		-1.2084
E5A72_RS05375	acb:A1S_3227	RNA binding protein	-	1134804	1137152	2349	2.0827		-1.013
E5A72_RS18675	--	RNA chaperone Hfq	-	3865094	3865612	519	-3.0121
E5A72_RS05310	acb:A1S_3217	RND divalent metal cation efflux transporter	-	1117874	1121032	3159	-1.3392
E5A72_RS00630	acb:A1S_2304	RND efflux transporter	+	112177	113394	1218	-1.5877
E5A72_RS00640	acb:A1S_2306	RND efflux transporter	+	116590	118041	1452	2.0527		2.1244
E5A72_RS16640	acb:A1S_1769	RND efflux transporter	-	3459752	3460990	1239	2.0262
E5A72_RS16795	acb:A1S_1800	RND efflux transporter	+	3495805	3496890	1086	-2.1738
Novel00738	acb:A1S_2736	RND family drug transporter	+	617454	623989	6536	3.5549	3.3532	1.53
E5A72_RS11940	acb:A1S_0908	RND family multidrug resistance secretion protein	+	2483667	2484818	1152	2.4322		1.0891
E5A72_RS06835	acb:A1S_0116	RND superfamily transporter	-	1413435	1417085	3651	-1.1383
E5A72_RS07595	acb:A1S_0008	RND type efflux pump	+	1581920	1582924	1005	-1.8241
E5A72_RS07600	acb:A1S_0009	RND type efflux pump	+	1583180	1584187	1008	4.4437
E5A72_RS04680	acb:A1S_3092	RND type efflux pump protein AdeT	-	986117	987103	987	1.3104
E5A72_RS13160	acb:A1S_1140	rnhB; ribonuclease HII; K03470 ribonuclease HII [EC:3.1.26.4]	+	2763662	2764228	567	-1.2948
E5A72_RS03090	acb:A1S_2781	rod shape-determining protein MreB	-	668254	669294	1041	2.3994
E5A72_RS03085	acb:A1S_2780	rod shape-determining protein MreC	-	667380	668237	858	2.0202		-1.019
E5A72_RS06600	acb:A1S_0166	Rossmann-fold nucleotide-binding DNA uptake protein (Smf)	+	1372383	1373513	1131	-1.5153
Novel00930	acb:A1S_0284	rplA; 50S ribosomal protein L1	+	1863618	1867151	3534	4.3688
E5A72_RS09570	acb:A1S_0391	rpmE2; 50S ribosomal protein L31	-	1985264	1985518	255	1.5143
Novel00584	acb:A1S_1617	rpsT; 30S ribosomal protein S20;	-	3284582	3284881	300	-5.4437	-3.7365	-3.01
E5A72_RS04095	--	rRNA-5S ribosomal RNA	-	882173	882287	115	-3.6363
E5A72_RS10770	--	rRNA-5S ribosomal RNA	+	2241722	2241836	115	-3.4437
E5A72_RS12390	acb:A1S_0994	rubredoxin reductase	-	2585284	2586465	1182	2.4466		-1.4344
E5A72_RS13455	acb:A1S_1173	RumB; K03502 DNA polymerase V	-	2803677	2804975	1299	-1.5923		1.5462
E5A72_RS09385	acb:A1S_0350	S-adenosylmethionine	-	1941053	1942000	948	3.3449		-1.1925
E5A72_RS04175	acb:A1S_2998	S-adenosylmethionine-6-N'N'-adenosyl	-	897926	898738	813	1.9906
E5A72_RS02900	acb:A1S_2744	SAM-dependent methyltransferase	-	630048	630632	585	-2.4081
E5A72_RS04915	acb:A1S_3137	SAM-dependent methyltransferase	+	1039035	1039829	795	-1.0573
E5A72_RS14595	acb:A1S_1379	SAM-dependent methyltransferase	+	3049018	3049689	672	-1.7818
E5A72_RS09955	acb:A1S_0464	Sec-independent protein translocase protein	-	2065385	2066155	771	-2.1142
E5A72_RS09965	acb:A1S_0466	Sec-independent protein translocase protein	-	2066601	2066819	219	-1.7443
E5A72_RS01830	acb:A1S_2546	secreted trypsin-like serine protease	+	385791	386360	570	-1.9701		1.5253
E5A72_RS16050	acb:A1S_1670	secretion protein HlyD	+	3343684	3344706	1023	-3.0262		1.8607
Novel00274	acb:A1S_3061	secY; preprotein translocase subunit SecY	-	960059	973769	13711	1.6291
E5A72_RS16820	acb:A1S_1806	senescence marker protein-30	+	3500666	3501544	879	-3.6415		1.323
Novel00243	acb:A1S_2906	sensory transduction histidine kinase	-	806149	807667	1519	-4.3367
E5A72_RS05235	acb:A1S_3204	septum formation penicillin binding protein 3	-	1105368	1107200	1833	1.5441
E5A72_RS14775	acb:A1S_1407	serine acetyltransferase	-	3083555	3084496	942	-1.0172
E5A72_RS17615	acb:A1S_1954	serine proteinase	-	3663809	3664987	1179	-1.1765
E5A72_RS15470	acb:A1S_1538	serine/threonine transporter SstT	-	3223351	3224553	1203	2.1773
E5A72_RS02810	acb:A1S_2726	seryl-tRNA synthetase	-	609964	611235	1272	2.2629
E5A72_RS02405	--	SgcJ/EcaC family oxidoreductase	+	518929	519459	531	-1.6352
E5A72_RS06120	--	SH3 domain-containing protein	-	1281533	1282258	726	-1.274
E5A72_RS16945	acb:A1S_1821	short chain dehydrogenase	-	3521980	3522744	765	-3.4907		1.1219
E5A72_RS02330	acb:A1S_2643	short chain dehydrogenase/reductase family oxidoreductase	+	504087	504869	783	-1.777
E5A72_RS04230	acb:A1S_3009	short chain dehydrogenase/reductase family oxidoreductase	-	908413	909339	927	-1.5408
E5A72_RS13100	acb:A1S_1127	short chain dehydrogenase/reductase family oxidoreductase	-	2751285	2752118	834	-3.4737
E5A72_RS13125	acb:A1S_1132	short chain dehydrogenase/reductase family oxidoreductase	+	2756615	2757445	831	-1.8887	-1.829
E5A72_RS06975	acb:A1S_0087	short-chain dehydrogenase	+	1451311	1452012	702	-1.1495
E5A72_RS12180	acb:A1S_0955	short-chain dehydrogenase	+	2535174	2535968	795	-2.3696
E5A72_RS14785	acb:A1S_1409	short-chain dehydrogenase	-	3085263	3086000	738	-2.1494
E5A72_RS16545	acb:A1S_1758	short-chain dehydrogenase	+	3445403	3446257	855	-1.8818
E5A72_RS16550	acb:A1S_1759	short-chain dehydrogenase	+	3446303	3447145	843	-5.9217	4.3215	4.1059
E5A72_RS16935	acb:A1S_1819	short-chain dehydrogenase	-	3520256	3521167	912	-2.4062
E5A72_RS16940	acb:A1S_1820	short-chain dehydrogenase	-	3521212	3521967	756	-1.5778
E5A72_RS17120	acb:A1S_1858	short-chain dehydrogenase	-	3561825	3562562	738	1.8182
E5A72_RS12255	acb:A1S_0967	short-chain type regulator dehydrogenase	+	2551461	2552210	750	-2.5652
Novel00733	acb:A1S_2706	sigma D (sigma 70) factor of RNA polymerase major sigma factor during exponential growth	+	600156	602532	2377	-1.6663
E5A72_RS00325	acb:A1S_2247	signal peptide	-	52179	53606	1428	1.151
E5A72_RS01550	acb:A1S_2491	signal peptide	-	332472	333644	1173	-1.8539	1.1975	1.6488
E5A72_RS01710	acb:A1S_2520	signal peptide	-	363983	364357	375	1.9461
E5A72_RS03125	acb:A1S_2788	signal peptide	+	675366	676115	750	-1.1615
E5A72_RS03330	acb:A1S_2826	signal peptide	+	717847	718671	825	1.1023
E5A72_RS03495	acb:A1S_2861	signal peptide	-	755492	755935	444	-2.7818
E5A72_RS04870	acb:A1S_3127	signal peptide	+	1026426	1027187	762	-3.9582
E5A72_RS06415	acb:A1S_0202	signal peptide	-	1332116	1332952	837	-3.1641		1.1677
E5A72_RS11645	acb:A1S_0847	signal peptide	+	2421492	2422676	1185	-3.2044		1.3376
E5A72_RS12200	acb:A1S_0959	signal peptide	+	2540111	2541286	1176	-1.8183
E5A72_RS12415	acb:A1S_0999	signal peptide	+	2590138	2591580	1443	1.4783
E5A72_RS12535	acb:A1S_1021	signal peptide	+	2612726	2613244	519	2.1621
E5A72_RS12565	acb:A1S_1027	signal peptide	-	2618812	2619921	1110	-4.5432
E5A72_RS12690	acb:A1S_1050	signal peptide	+	2644404	2645111	708	1.381
E5A72_RS13155	acb:A1S_1139	signal peptide	+	2763207	2763596	390	1.9676		-1.0308
E5A72_RS14945	acb:A1S_1441	signal peptide	-	3115504	3116688	1185	-1.4306
E5A72_RS15390	acb:A1S_1523	signal peptide	+	3206378	3206968	591	-1.9142
E5A72_RS16475	acb:A1S_1745	signal peptide	+	3428529	3429476	948	-2.8627
E5A72_RS17950	acb:A1S_2012	signal peptide	-	3726997	3727500	504	-2.6663
Novel00829	acb:A1S_3253	signal peptide	+	1156773	1157237	465	-4.5432
Novel01211	acb:A1S_2183	signal peptide	+	3945064	3945407	344	-4.3367
E5A72_RS04705	acb:A1S_3097	signal peptide; K06966	-	991111	991692	582	1.2568
E5A72_RS07010	acb:A1S_0081	signal peptide; K07126	+	1457758	1458450	693	-1.805	-1.2024
E5A72_RS17680	--	signal recognition particle sRNA small type	-	3675030	3675126	97	1.1186
E5A72_RS08835	acb:A1S_0241	site-specific tyrosine recombinase	-	1828007	1828926	920	-1.1822
sRNA00203		small RNA	-	1245743	1245795	53	5.3951	2.38935
sRNA00207		small RNA	-	1338464	1338744	281	1.302
sRNA00226		small RNA	-	2213801	2214170	370	2.2812
sRNA00272		small RNA	+	753263	753365	103	1.8191		-1.3177
sRNA00286		small RNA	+	1677973	1678039	67	-3.4437
E5A72_RS05275	acb:A1S_3211	S-methylmethionine APC transporter	+	1112377	1113795	1419	2.0869		-1.0666
E5A72_RS07675	acb:A1S_3458	SNF family Na+-dependent transporter	+	1597809	1599287	1479	2.1211
E5A72_RS19230	acb:A1S_2221	sodium/glutamate symport carrier protein	-	3984268	3985503	1236	-3.1402
E5A72_RS00765	acb:A1S_2328	soluble pyridine nucleotide transhydrogenase	-	140378	141790	1413	2.0454
E5A72_RS14515	acb:A1S_1361	spermidine/putrescine ABC transporter ATPase	+	3026484	3027686	1203	-7.9582		4.9803
E5A72_RS12615	--	ssrS	-	2633452	2633636	185	1.7301
E5A72_RS14670	--	stress-induced protein	+	3063317	3064552	1236	-2.1688
E5A72_RS11000	acb:A1S_0727	substrate-binding protein	-	2287198	2287992	795	-1.4684
E5A72_RS04880	acb:A1S_3129	succinylarginine dihydrolase	-	1028237	1029580	1344	2.6824		-1.6489
E5A72_RS02675	acb:A1S_2719	succinyl-CoA synthetase subunit alpha	-	582223	583113	891	-5.2802		3.8428
E5A72_RS02680	acb:A1S_2718	succinyl-CoA synthetase subunit beta	-	583128	584294	1167	3.0442		-1.0953
E5A72_RS15100	acb:A1S_1473	succinyldiaminopimelate transaminase	-	3150713	3151882	1170	1.5273
E5A72_RS04875	acb:A1S_3128	succinylglutamate desuccinylase	-	1027250	1028224	975	1.6635
E5A72_RS04885	acb:A1S_3130	succinylglutamic semialdehyde dehydrogenase	-	1029598	1031067	1470	1.9334		-1.0999
E5A72_RS12915	acb:A1S_3132	succinylornithine transaminase	+	2706732	2707967	1236	-1.5839
E5A72_RS17430	acb:A1S_1922	sugar kinase protein	+	3628871	3629875	1005	1.9642
E5A72_RS01780	acb:A1S_2535	sulfate permease	+	377590	378474	885	2.3402	-1.4635	-2.6155
E5A72_RS05370	acb:A1S_3225	sulfate permease	-	1132312	1134501	2190	1.0686
E5A72_RS01765	acb:A1S_2531	sulfate transport protein	+	375033	376040	1008	-7.1282
E5A72_RS01775	acb:A1S_2534	sulfate transport protein	+	376760	377593	834	2.2335	-1.424	-2.5389
Novel00558	acb:A1S_1383	surface antigen	-	3055963	3056699	737	-1.2189		1.7038
E5A72_RS01250	acb:A1S_2433	survival protein (acid phosphatase)	-	261987	262753	767	-1.0244
E5A72_RS11655	acb:A1S_0849	tartrate dehydrogenase	+	2423810	2424922	1113	-1.4927
E5A72_RS16755	acb:A1S_1791	tartrate symporter MFS superfamily protein	-	3485081	3486457	1377	-2.7019		1.3818
E5A72_RS16840	acb:A1S_1810	tartrate transporter	+	3504600	3505940	1341	-3.1688		1.0883
E5A72_RS14965	acb:A1S_1445	tauD; taurine dioxygenase	+	3119850	3120731	882	2.3391	-1.2065	-2.2226
E5A72_RS14950	acb:A1S_1442	taurine ABC transporter periplasmic taurine-binding protein	+	3117131	3118171	1041	2.8914	-1.1608	-1.5235
E5A72_RS14955	acb:A1S_1443	taurine ATP-binding transport system component	+	3118181	3118975	795	2.0362	-1.2251	-2.0484
E5A72_RS16955	acb:A1S_1823	TetR family transcriptional regulator	+	3523953	3524522	570	2.5832
E5A72_RS19090	acb:A1S_2197	TetR family transcriptional regulator	-	3957296	3957862	567	-1.5408
E5A72_RS05760	acb:A1S_3294	TetR/AcrR family transcriptional regulator	-	1198259	1198861	603	-2.8887
E5A72_RS19210	--	TetR/AcrR family transcriptional regulator	+	3981592	3982230	639	-3.2646
E5A72_RS03790	acb:A1S_2912	tgt; queuine tRNA-ribosyltransferase	+	820981	822114	1134	2.0374
E5A72_RS00420	acb:A1S_2265	thiamine biosynthesis protein thiazole moiety	+	68952	69737	786	1.4717
E5A72_RS08885	acb:A1S_0251	thiamine biosynthesis protein ThiC	-	1837484	1839361	1878	1.4962
E5A72_RS01415	acb:A1S_2465	thiamin-phosphate pyrophosphorylase;	-	300881	301492	612	1.0839
E5A72_RS18880	acb:A1S_2155	ThiJ/PfpI	-	3912741	3913580	840	-2.5243		1.1677
E5A72_RS08955	acb:A1S_0267	thioesterase	+	1852412	1852795	384	-2.2123
E5A72_RS14435	acb:A1S_1349	thioesterase domain-containing protein	+	3010481	3010864	384	-1.0248
E5A72_RS06030	acb:A1S_3346	thiol:disulfide interchange protein	-	1264306	1266120	1815	1.1248
E5A72_RS08830	acb:A1S_0240	thiol:disulfide interchange protein	-	1827045	1827860	816	1.0065
E5A72_RS14415	acb:A1S_1344	thiolase	+	3006256	3007464	1209	1.2311
E5A72_RS11770	acb:A1S_0875	thioredoxin reductase	-	2448871	2449818	948	2.2899
E5A72_RS01070	acb:A1S_2394	threonine ammonia-lyase	+	219761	220729	969	-2.1413
E5A72_RS17400	acb:A1S_1916	threonine dehydratase	+	3618437	3619978	1542	1.2511
E5A72_RS00205	acb:A1S_2224	threonine efflux protein	+	33040	33645	606	-2.0289
E5A72_RS11780	acb:A1S_0877	threonine efflux system	+	2453270	2453890	621	1.3875
E5A72_RS08820	acb:A1S_0238	threonine synthase	-	1824304	1825443	1140	-6.8842		4.3282
E5A72_RS10575	acb:A1S_0592	threonyl-tRNA synthetase	+	2201708	2203630	1923	2.7908
E5A72_RS03050	acb:A1S_2774	thrH; phosphoserine phosphatase	-	661350	661967	618	1.4306
E5A72_RS02080	acb:A1S_2594	tolB; translocation protein TolB;	+	447092	448372	1281	2.1357
E5A72_RS00900	acb:A1S_2358	TonB-dependent receptor	-	173540	176272	2733	-2.8336
E5A72_RS15715	acb:A1S_1607	TonB-dependent receptor	-	3268359	3271058	2700	-2.3027
E5A72_RS09285	acb:A1S_0330	tpiA; triosephosphate isomerase	+	1920073	1920867	795	1.5022
E5A72_RS07775	acb:A1S_3438	transcription activator	+	1622839	1623741	903	-1.128
E5A72_RS10655	--	transcription termination factor Rho	-	2214495	2215763	1269	1.6963
Novel00490	--	Transcription termination factor Rho OS	-	2214580	2215974	1395	7.0401	1.1587
E5A72_RS00585	acb:A1S_2295	transcriptional regulator	+	103914	105380	1467	-1.8221
E5A72_RS01080	acb:A1S_2396	transcriptional regulator	-	222096	222761	666	-5.4477
E5A72_RS02350	acb:A1S_2647	transcriptional regulator	-	507296	507976	681	-4.6363
E5A72_RS02795	acb:A1S_2699	transcriptional regulator	+	607543	607923	381	-2.7252
E5A72_RS04240	acb:A1S_3011	transcriptional regulator	+	911337	911936	600	-2.0335
E5A72_RS04845	acb:A1S_3123	transcriptional regulator	+	1022074	1022940	867	-3.3198	1.0455	1.1677
E5A72_RS05710	acb:A1S_3284	transcriptional regulator	-	1190580	1191128	549	-1.4572
E5A72_RS07725	acb:A1S_3448	transcriptional regulator	-	1611771	1612394	624	-1.1249
E5A72_RS08895	acb:A1S_0253	transcriptional regulator	+	1840810	1841391	582	-1.1782		1.0639
E5A72_RS09650	acb:A1S_0407	transcriptional regulator	+	2002905	2003600	696	-1.2096
E5A72_RS10355	acb:A1S_0547	transcriptional regulator	+	2152530	2153093	564	-4.2147
E5A72_RS10425	acb:A1S_0560	transcriptional regulator	+	2170726	2171619	894	-1.2663
E5A72_RS11070	acb:A1S_0739	transcriptional regulator	+	2301918	2302574	657	-1.4033
E5A72_RS12000	acb:A1S_0917	transcriptional regulator	+	2497614	2498504	891	-1.4411
E5A72_RS12250	acb:A1S_0966	transcriptional regulator	-	2550401	2551276	876	-2.3615
E5A72_RS12460	acb:A1S_1006	transcriptional regulator	-	2599238	2600227	990	2.3908
E5A72_RS12860	acb:A1S_1081	transcriptional regulator	+	2695355	2696002	648	-3.3166
E5A72_RS13965	acb:A1S_1256	transcriptional regulator	+	2904629	2905270	642	-3.1899
E5A72_RS14070	acb:A1S_1272	transcriptional regulator	+	2926969	2927529	561	-3.9393
E5A72_RS14105	acb:A1S_1280	transcriptional regulator	+	2935438	2935791	354	-1.2418
E5A72_RS14460	acb:A1S_1350	transcriptional regulator	+	3014694	3015296	603	-3.9582
E5A72_RS14610	acb:A1S_1382	transcriptional regulator	+	3052612	3053517	906	-1.2479
E5A72_RS14750	acb:A1S_1401	transcriptional regulator	-	3078175	3079110	936	-1.4308
E5A72_RS14820	acb:A1S_1415	transcriptional regulator	-	3090882	3092372	1491	-1.361
E5A72_RS14980	acb:A1S_1448	transcriptional regulator	+	3123398	3124147	750	-1.8539
E5A72_RS15590	acb:A1S_1561	transcriptional regulator	+	3246594	3247202	609	1.1033
E5A72_RS15675	acb:A1S_1578	transcriptional regulator	+	3260384	3261361	978	1.2597
E5A72_RS15875	acb:A1S_1640	transcriptional regulator	-	3303587	3304534	948	-1.0083
E5A72_RS16600	acb:A1S_1763	transcriptional regulator	-	3453161	3453712	552	-4.4564		2.3376
E5A72_RS16610	acb:A1S_1764	transcriptional regulator	-	3454438	3454746	309	-2.0993
E5A72_RS16895	acb:A1S_1813	transcriptional regulator	-	3512330	3512908	579	-6.0957
E5A72_RS17105	acb:A1S_1855	transcriptional regulator	-	3558722	3559636	915	-1.4923
E5A72_RS18520	acb:A1S_2082	transcriptional regulator	-	3830434	3830988	555	-2.1455
E5A72_RS18725	acb:A1S_2122	transcriptional regulator	-	3872825	3873745	921	2.5885
E5A72_RS19150	acb:A1S_2208	transcriptional regulator	-	3968972	3969526	555	-4.1111		1.6702
Novel00592	acb:A1S_1687	transcriptional regulator	-	3363066	3363257	192	-4.4437
E5A72_RS05825	acb:A1S_3307	transcriptional regulator (Lrp-like)	-	1218633	1219046	414	-1.2224
E5A72_RS05525	acb:A1S_3255	transcriptional regulator AraC/XylS family protein	+	1159510	1160322	813	-3.0262
E5A72_RS06860	acb:A1S_0111	transcriptional regulator; K07782 LuxR family transcriptional regulator	-	1425655	1426371	717	5.9073	2.4	1.67
E5A72_RS13090	acb:A1S_1125	transferase	-	2748751	2749626	876	-1.3217
E5A72_RS12265	acb:A1S_0969	transketolase	+	2553607	2554452	846	-2.4389	1.7085
E5A72_RS12270	acb:A1S_0970	transketolase subunit beta protein	+	2554463	2555467	1005	-3.3561		1.2183
Novel01156	acb:A1S_1520	transketolase; K00615 transketolase	+	3203672	3205650	1979	-3.8062
E5A72_RS00675	acb:A1S_2311	transport protein	+	122820	123755	936	1.4951
E5A72_RS00680	acb:A1S_2312	transport protein	+	123752	124525	774	1.453
E5A72_RS01450	acb:A1S_2472	transport protein	-	308682	310076	1395	1.5945
E5A72_RS13865	acb:A1S_1239	transport protein	+	2883556	2884104	549	1.6593
E5A72_RS13870	acb:A1S_1240	transport protein	+	2884104	2884850	747	1.6942
E5A72_RS15455	acb:A1S_1535	transport protein	-	3219903	3221750	1848	1.564
E5A72_RS17255	acb:A1S_1888	transport protein	-	3588165	3589520	1356	-1.9514
E5A72_RS18625	acb:A1S_2103	transport protein	+	3854957	3856393	1437	-1.6921
Novel00142	acb:A1S_2472	transport protein	-	309561	310407	847	-1.2513
E5A72_RS02170	acb:A1S_2611	transport protein of outer membrane lipoproteins	-	466618	467304	687	2.3183	2.14368	1.02
E5A72_RS02175	acb:A1S_2613	transport protein of outer membrane lipoproteins	-	467297	468532	1236	2.1678
E5A72_RS03135	acb:A1S_2790	transporter	-	678474	679667	1194	-1.4301		1.0984
E5A72_RS03380	acb:A1S_2836	transporter	+	728134	729492	1359	1.119
E5A72_RS16910	acb:A1S_1814	transporter	-	3513673	3514575	903	-1.5408
E5A72_RS06060	acb:A1S_3353	transthyretin-like protein precursor	+	1269801	1270124	324	-4.1257
E5A72_RS11425	acb:A1S_0804	trehalose-6-phosphate phophatase	-	2387365	2388216	852	-3.3293		2.3376
E5A72_RS10990	acb:A1S_0725	tricarballylate dehydrogenase	-	2284627	2286033	1407	-2.516
E5A72_RS14855	acb:A1S_1422	triphosphoribosyl-dephospho-CoA synthase	+	3098528	3099412	885	-1.0142
E5A72_RS13585	acb:A1S_1196	trmB; tRNA (guanine-N(7)-)-methyltransferase	-	2833839	2834555	717	1.6998
E5A72_RS01280	acb:A1S_2439	tRNA (5-methyl aminomethyl-2-thiouridylate)-methyltransferase	+	266330	267463	1134	1.8018
Novel00300	acb:A1S_3162	tRNA (guanine-1-)-methyltransferase	-	1059925	1062180	2256	5.6191		-1.3628
E5A72_RS10510	acb:A1S_1527	tRNA (uracil-5-)-methyltransferase	+	2188313	2189704	1392	2.0357
E5A72_RS09255	acb:A1S_0324	tRNA/rRNA methyltransferase	+	1913657	1914406	750	1.8747
E5A72_RS15055	acb:A1S_1464	tRNA/rRNA methyltransferase	-	3138382	3139197	816	1.8924
E5A72_RS00670	--	tRNA-Arg	+	122626	122702	77	-3.4437
E5A72_RS03000	--	tRNA-Arg	+	650898	650970	73	-1.4737
E5A72_RS04400	--	tRNA-Arg	-	941642	941718	77	-3.4737	2.161	2.4156
E5A72_RS00845	--	tRNA-Asn	+	160319	160394	76	-2.5408
E5A72_RS01670	--	tRNA-Asn	+	358642	358717	76	-2.4737
E5A72_RS10435	acb:A1S_0562	tRNA-dihydrouridine synthase A	-	2172471	2173475	1005	1.2954
E5A72_RS06810	--	tRNA-Gly	+	1409196	1409271	76	-1.2513
E5A72_RS06815	--	tRNA-Gly	+	1409318	1409393	76	-5.2213
E5A72_RS13840	--	tRNA-Gly	-	2879692	2879767	76	-3.4437
E5A72_RS04330	acb:A1S_3029	tRNA-i(6)A37 modification enzyme	+	928875	930326	1452	3.8412		-1.6917
E5A72_RS15245	--	tRNA-Ile	-	3179190	3179266	77	-1.5923
E5A72_RS02540	--	tRNA-Leu	+	546230	546315	86	-2.6049
E5A72_RS02550	--	tRNA-Leu	+	548376	548461	86	-1.1688
E5A72_RS03770	--	tRNA-Leu	-	817663	817749	87	-1.7188
E5A72_RS09620	--	tRNA-Lys	-	1994831	1994906	76	2.6892
E5A72_RS11685	--	tRNA-Met	+	2431417	2431493	77	-1.1688
E5A72_RS05405	--	tRNA-Phe	-	1142487	1142562	76	-5.5432
E5A72_RS10950	--	tRNA-Pro	+	2275262	2275338	77	2.311
E5A72_RS02410	--	tRNA-Ser	-	519539	519628	90	-6.5432
E5A72_RS05520	--	tRNA-Ser	+	1159284	1159373	90	-6.251
E5A72_RS12785	--	tRNA-Ser	+	2670132	2670221	90	-5.8458
E5A72_RS05645	--	tRNA-Thr	+	1177496	1177571	76	-4.3367
E5A72_RS00270	--	tRNA-Trp	-	45104	45177	74	-3.4437
E5A72_RS01180	--	tRNA-Val	-	244651	244727	77	-2.2513
E5A72_RS03195	--	tRNA-Val	-	693837	693912	76	2.1481
E5A72_RS00910	acb:A1S_2360	trpC; Indole-3-glycerol phosphate synthase	+	177687	178493	807	2.8855
E5A72_RS00905	acb:A1S_2359	trpD; anthranilate phosphoribosyltransferase	+	176628	177677	1050	2.4356
E5A72_RS03560	acb:A1S_2875	tryptophan synthase subunit beta	-	769444	770673	1230	2.1821
E5A72_RS16190	acb:A1S_1692	tryptophan synthase subunit beta	+	3366490	3367695	1206	1.5538
E5A72_RS02670	acb:A1S_2720	tryptophanyl-tRNA synthetase	+	580794	581807	1014	1.9614
E5A72_RS02545	acb:A1S_2677	twin-arginine translocation pathway signal	-	546416	548179	1764	-1.7656
E5A72_RS03265	acb:A1S_2813	twitching motility protein	-	705527	706063	537	-2.6796
E5A72_RS05810	acb:A1S_3304	two-component response regulator	-	1215620	1216270	651	1.0758
E5A72_RS10740	acb:A1S_0621	two-component response regulator	-	2233945	2234913	969	1.5428
Novel00822	acb:A1S_3229	two-component response regulator	+	1137752	1138689	938	-1.4033		2.1677
E5A72_RS14705	acb:A1S_1394	two-component response regulator protein	+	3072368	3073327	960	-2.6842
E5A72_RS14700	acb:A1S_1393	two-component sensor kinase	+	3068907	3072371	3465	-1.926
E5A72_RS17100	acb:A1S_1854	tynA; tyramine oxidase	-	3556198	3558513	2316	-2.3513
E5A72_RS15580	acb:A1S_1559	type 4 fimbrial biogenesis protein	+	3245424	3245765	342	-1.379
E5A72_RS09565	acb:A1S_0390	type III effector	-	1984679	1985011	333	1.9919
E5A72_RS05070	--	type IV pilus modification protein PilV	-	1068866	1069426	561	-2.4622
E5A72_RS07625	acb:A1S_0014	tyrosyl-tRNA synthetase	+	1588212	1589444	1233	2.1752
E5A72_RS09375	acb:A1S_0348	ubiquinone biosynthetic 2-octaprenylphenol hydroxylase	-	1938741	1940360	1620	2.0032
E5A72_RS10790	acb:A1S_0685	UDP-N-acetylglucosamine 1-carboxyvinyltransferase	+	2244428	2245684	1257	1.6823		-1.1028
Novel00626	acb:A1S_1965	UDP-N-acetylglucosamine acyltransferase	-	3676375	3677683	1309	3.5549		2.1677
E5A72_RS07470	acb:A1S_2966	UDP-N-acetylmuramate--L-alanyl-gamma-D-glutamyl-meso-diaminopimelate ligase	+	1554848	1556221	1374	1.7137
E5A72_RS05230	acb:A1S_3203	UDP-N-acetylmuramoylalanyl-D-glutamate-2 6-diaminopimelate ligase	-	1103865	1105364	1500	1.0844		-1.032
E5A72_RS03020	acb:A1S_2768	undecaprenyl pyrophosphate phosphatase	-	654161	654979	819	1.4139
E5A72_RS17730	acb:A1S_1973	undecaprenyl pyrophosphate synthetase	-	3685204	3685956	753	2.513		-1.2536
E5A72_RS13900	acb:A1S_1246	universal stress protein	+	2891368	2892210	843	-1.2513
E5A72_RS11210	acb:A1S_0765	uracil phosphoribosyltransferase	+	2341048	2341683	636	-3.8062
E5A72_RS15620	acb:A1S_1567	uracil-DNA glycosylase	+	3250673	3251386	714	1.0054
E5A72_RS12480	acb:A1S_1011	urease accessory protein	+	2603684	2604559	876	-2.5408
E5A72_RS12490	acb:A1S_1013	urease subunit beta; K01429 urease subunit beta	+	2604976	2605296	321	-2.8093
E5A72_RS12500	acb:A1S_1014	ureC; urease subunit alpha	+	2605757	2607457	1701	-1.2266
E5A72_RS12505	acb:A1S_1015	ureE; urease accessory protein UreE	+	2607527	2608009	483	-1.0895
E5A72_RS15105	acb:A1S_1474	uridylyltransferase	-	3151908	3154571	2664	1.2457
E5A72_RS09185	acb:A1S_0310	uvrC; excinuclease ABC subunit C	+	1899073	1900872	1800	2.86
E5A72_RS02895	acb:A1S_2742	valyl-tRNA synthetase	+	627112	629991	2880	2.5273
E5A72_RS13045	acb:A1S_1115	vanillate O-demethylase oxidoreductase	-	2737296	2738240	945	-2.8647
E5A72_RS07500	acb:A1S_2971	vanillate O-demethylase oxygenase subunit	+	1561574	1562629	1056	-2.2613
E5A72_RS13050	acb:A1S_1116	vanillate O-demethylase oxygenase subunit	-	2738253	2739329	1077	-2.4313
E5A72_RS12145	acb:A1S_0947	vanillate O-demethylase oxygenase subunit (VanA-like)	+	2528480	2529547	1068	-2.0024
E5A72_RS08155	acb:A1S_3364	VGR-like protein	+	1698682	1701789	3108	-1.0563
E5A72_RS00925	acb:A1S_2364	xanthine dehydrogenase large subunit	-	180199	182574	2376	-2.831
E5A72_RS00920	acb:A1S_2362	xanthine dehydrogenase protein	-	179209	180192	984	-3.5107	1.0455	1.6625
E5A72_RS00930	acb:A1S_2365	xanthine dehydrogenase small subunit	-	182576	184075	1500	-1.9185
E5A72_RS04360	acb:A1S_3035	xanthine phosphoribosyltransferase	+	934758	935333	576	-7.4692
E5A72_RS06065	acb:A1S_3354	xanthine/uracil permease family protein	+	1270149	1271516	1368	-3.8093		1.3827
